# Supplementary material for: The β-modification of trizinc borate phosphate, Zn3(BO3)(PO4)
Source: Acta Crystallogr Sect E Struct Rep Online. 2010 Dec 24;67(Pt 1):i3. doi: 10.1107/S1600536810051871 (PMC3050272; doi:10.1107/S1600536810051871)
Supplement: Supplementary file 1 [file e-67-000i3-sup1.cif]

##############################################################################
###                                                                        ###
###        Electronic paper (Acta Crystallographica Section E)             ###
###                                                                        ###
##############################################################################
#                                                                            #
# This CIF contains the data in a paper accepted for publication in Acta     #
# Crystallographica Section E. It conforms to the requirements of Notes      #
# for Authors for Section E, and has been peer reviewed under the auspices   #
# of the IUCr Commission on Journals.                                        #
#                                                                            #
# Full details of the Crystallographic Information File format               #
# are given in the paper "The Crystallographic Information File (CIF):       #
# a New Standard Archive File for Crystallography" by S. R. Hall, F. H.      #
# Allen and I. D. Brown [Acta Cryst. (1991), A47, 655-685].                  #
#                                                                            #
# The current version of the core CIF dictionary is obtainable from          #
# ftp://ftp.iucr.org/pub/cif_core.dic. The current version number is 2.4.    #
#                                                                            #
# Software is freely available for graphical display of the structure(s) in  #
# this CIF.  For information consult the CIF home page http://www.iucr.org/  #
# cif/home.html                                                              #
#                                                                            #
# This file may be used for bona fide research purposes within the           #
# scientific community so long as proper attribution is given to the journal # 
# article from which it was obtained.                                        #
#                                                                            #
##############################################################################
                                             
data_I
_audit_creation_method     SHELXL-97
_chemical_name_systematic
;
trizinc borate phosphate
;
_chemical_name_common     ?
_chemical_formula_moiety     'B1 O7 P1 Zn3'
_chemical_formula_sum     'B O7 P Zn3'
_chemical_formula_structural     'Zn3 (B O3)(P O4)'
_chemical_formula_iupac     'Zn3 (B O3) (P O4)'
_chemical_formula_weight     349.89
_chemical_melting_point     1200
_symmetry_cell_setting     hexagonal
_symmetry_space_group_name_H-M     'P -6'
_symmetry_space_group_name_Hall     '-P 6'
loop_
    _symmetry_equiv_pos_as_xyz
    'x, y, z'
    '-y, x-y, z'
    '-x+y, -x, z'
    'x, y, -z'
    '-y, x-y, -z'
    '-x+y, -x, -z'
_cell_length_a     8.4624(3)
_cell_length_b     8.4624(3)
_cell_length_c     13.0690(7)
_cell_angle_alpha     90.00
_cell_angle_beta     90.00
_cell_angle_gamma     120.00
_cell_volume     810.51(4)
_cell_formula_units_Z     6
_cell_measurement_reflns_used     2470
_cell_measurement_theta_min     1.6
_cell_measurement_theta_max     28.7
_cell_measurement_temperature     294(2)
_cell_special_details     ?
_exptl_crystal_description     prism
_exptl_crystal_colour     colorless
_exptl_crystal_size_max     0.25
_exptl_crystal_size_mid     0.22
_exptl_crystal_size_min     0.16
_exptl_crystal_density_diffrn     4.301
_exptl_crystal_density_meas     ?
_exptl_crystal_density_method     'not measured'
_exptl_crystal_F_000     996
_exptl_absorpt_coefficient_mu     13.491
_exptl_absorpt_correction_type     numerical
_exptl_absorpt_process_details     '(<i>NUMABS</i>; Rigaku, 2005)'
_exptl_absorpt_correction_T_min     0.1334
_exptl_absorpt_correction_T_max     0.2214
_exptl_special_details
;
;
_diffrn_ambient_temperature     294(2)
_diffrn_radiation_type     MoK\a
_diffrn_radiation_wavelength     0.71073
_diffrn_radiation_source     'fine-focus sealed tube'
_diffrn_radiation_monochromator     confocal
_diffrn_measurement_device_type     'Rigaku Saturn CCD'
_diffrn_measurement_method     \w
_diffrn_detector_area_resol_mean     7.31
_diffrn_reflns_number     10584
_diffrn_reflns_av_R_equivalents     0.0618
_diffrn_reflns_av_sigmaI/netI     0.0429
_diffrn_reflns_theta_min     1.56
_diffrn_reflns_theta_max     28.63
_diffrn_reflns_theta_full     28.63
_diffrn_measured_fraction_theta_max     0.999
_diffrn_measured_fraction_theta_full     0.999
_diffrn_reflns_limit_h_min     -11
_diffrn_reflns_limit_h_max     10
_diffrn_reflns_limit_k_min     -11
_diffrn_reflns_limit_k_max     11
_diffrn_reflns_limit_l_min     -17
_diffrn_reflns_limit_l_max     17
_diffrn_standards_number     0
_diffrn_standards_interval_count     .
_diffrn_standards_interval_time     .
_diffrn_standards_decay_%     ?
_refine_special_details
;
Refinement of <i>F</i>^2^ against ALL reflections. The weighted <i>R</i>-factor
<i>wR</i> and goodness of fit <i>S</i> are based on <i>F</i>^2^, conventional
<i>R</i>-factors <i>R</i> are based on <i>F</i>, with <i>F</i> set to zero for
negative <i>F</i>^2^. The threshold expression of <i>F</i>^2^ >
\s(<i>F</i>^2^) is used only for calculating <i>R</i>-factors(gt) <i>etc</i>.
and is not relevant to the choice of reflections for refinement.
<i>R</i>-factors based on <i>F</i>^2^ are statistically about twice as large
as those based on <i>F</i>, and <i>R</i>- factors based on ALL data will be
even larger.
;
_reflns_number_total     1453
_reflns_number_gt     1226
_reflns_threshold_expression     'I>2\s(I)'
_refine_ls_structure_factor_coef     Fsqd
_refine_ls_matrix_type     full
_refine_ls_R_factor_all     0.0224
_refine_ls_R_factor_gt     0.0191
_refine_ls_wR_factor_gt     0.0389
_refine_ls_wR_factor_ref     0.0394
_refine_ls_goodness_of_fit_ref     0.962
_refine_ls_restrained_S_all     0.962
_refine_ls_number_reflns     1453
_refine_ls_number_parameters     118
_refine_ls_number_restraints     0
_refine_ls_number_constraints     0
_refine_ls_hydrogen_treatment     .
_refine_ls_weighting_scheme     calc
_refine_ls_weighting_details
         'calc w=1/[\s^2^(Fo^2^)+(0.0099P)^2^+0.0000P] where P=(Fo^2^+2Fc^2^)/3'
_atom_sites_solution_hydrogens     ?
_atom_sites_solution_primary     direct
_atom_sites_solution_secondary     difmap
_refine_ls_shift/su_max     0.004
_refine_ls_shift/su_mean     0.001
_refine_diff_density_max     0.605
_refine_diff_density_min     -0.518
_refine_ls_extinction_method     'SHELXL97 (Sheldrick, 2008)'
_refine_ls_extinction_coef     0.0328(7)
_refine_ls_extinction_expression
                                  'Fc^*^=kFc[1+0.001xFc^2^\l^3^/sin(2\q)]^-1/4^'
_refine_ls_abs_structure_details     'Flack (1983), 718 Friedel pairs'
_refine_ls_abs_structure_Flack     0.011(10)
loop_
    _atom_type_symbol
    _atom_type_description
    _atom_type_scat_dispersion_real
    _atom_type_scat_dispersion_imag
    _atom_type_scat_source
    'B' 'B' 0.0013 0.0007
                         'International Tables Vol C Tables 4.2.6.8 and 6.1.1.4'
    'O' 'O' 0.0106 0.0060
                         'International Tables Vol C Tables 4.2.6.8 and 6.1.1.4'
    'P' 'P' 0.1023 0.0942
                         'International Tables Vol C Tables 4.2.6.8 and 6.1.1.4'
    'Zn' 'Zn' 0.2839 1.4301
                         'International Tables Vol C Tables 4.2.6.8 and 6.1.1.4'
_computing_data_collection     'CrystalClear (Rigaku, 2005)'
_computing_cell_refinement     'CrystalClear (Rigaku, 2005)'
_computing_data_reduction     'CrystalClear (Rigaku, 2005)'
_computing_structure_solution     'SHELXS97 (Sheldrick, 2008)'
_computing_structure_refinement     'SHELXL97 (Sheldrick, 2008)'
_computing_molecular_graphics     'DIAMOND (Brandenburg, 2006)'
_computing_publication_material     'publCIF (Westrip, 2010)'
loop_
    _atom_site_type_symbol
    _atom_site_label
    _atom_site_fract_x
    _atom_site_fract_y
    _atom_site_fract_z
    _atom_site_U_iso_or_equiv
    _atom_site_adp_type
    _atom_site_calc_flag
    _atom_site_refinement_flags
    _atom_site_occupancy
    _atom_site_disorder_assembly
    _atom_site_disorder_group
    Zn Zn1 0.67111(7) 0.98916(9) 0.88495(3) 0.01824(11) Uani d . 1 . .
    Zn Zn2 0.66452(5) 0.67089(5) 0.74557(2) 0.01218(11) Uani d . 1 . .
    Zn Zn3 0.99324(6) 0.64008(5) 0.38229(3) 0.00982(9) Uani d . 1 . .
    B B1 1.0000 1.0000 0.8052(5) 0.0097(11) Uiso d S 1 . .
    B B2 0.6667 0.3333 0.2820(5) 0.0110(12) Uani d S 1 . .
    B B3 1.3333 0.6667 0.2751(4) 0.0088(11) Uani d S 1 . .
    P P1 0.64705(15) 0.63672(14) 1.0000 0.0085(2) Uani d S 1 . .
    P P2 0.68800(15) 0.70242(14) 0.5000 0.0083(2) Uani d S 1 . .
    O O1 0.6018(3) 0.7921(4) 1.0000 0.0140(6) Uani d S 1 . .
    O O2 0.5676(3) 0.5214(2) 0.90172(13) 0.0137(4) Uani d . 1 . .
    O O3 0.8535(3) 0.7058(4) 1.0000 0.0146(7) Uani d S 1 . .
    O O4 0.7144(2) 0.8140(2) 0.59811(13) 0.0116(4) Uani d . 1 . .
    O O5 0.8298(4) 0.6407(4) 0.5000 0.0141(6) Uani d S 1 . .
    O O6 0.4931(4) 0.5371(4) 0.5000 0.0135(6) Uani d S 1 . .
    O O7 0.8121(2) 0.9147(2) 0.80352(13) 0.0116(4) Uani d . 1 . .
    O O8 0.7773(3) 0.5217(2) 0.28461(17) 0.0123(5) Uani d . 1 . .
    O O9 1.1480(2) 0.6008(2) 0.27238(16) 0.0124(4) Uani d . 1 . .
loop_
    _atom_site_aniso_label
    _atom_site_aniso_U_11
    _atom_site_aniso_U_22
    _atom_site_aniso_U_33
    _atom_site_aniso_U_12
    _atom_site_aniso_U_13
    _atom_site_aniso_U_23
    Zn1 0.0165(2) 0.0204(2) 0.0210(2) 0.01163(17) 0.00515(18) -0.00218(19)
    Zn2 0.0110(2) 0.01191(19) 0.0137(2) 0.00580(16) -0.00283(15) -0.00386(13)
    Zn3 0.0110(2) 0.01235(19) 0.00559(17) 0.00543(19) -0.00002(14) -0.00152(13)
    B2 0.0095(18) 0.0095(18) 0.014(3) 0.0048(9) 0.000 0.000
    B3 0.0120(17) 0.0120(17) 0.002(3) 0.0060(9) 0.000 0.000
    P1 0.0091(5) 0.0101(5) 0.0051(5) 0.0039(5) 0.000 0.000
    P2 0.0109(6) 0.0114(5) 0.0035(5) 0.0064(5) 0.000 0.000
    O1 0.0167(15) 0.0155(15) 0.0142(17) 0.0112(13) 0.000 0.000
    O2 0.0136(10) 0.0141(10) 0.0083(10) 0.0029(9) 0.0011(8) -0.0003(8)
    O3 0.0118(14) 0.0173(15) 0.0125(17) 0.0058(12) 0.000 0.000
    O4 0.0175(11) 0.0137(10) 0.0060(10) 0.0096(9) -0.0005(8) -0.0016(8)
    O5 0.0191(15) 0.0243(16) 0.0047(16) 0.0153(13) 0.000 0.000
    O6 0.0146(15) 0.0137(15) 0.0075(16) 0.0036(12) 0.000 0.000
    O7 0.0119(9) 0.0123(10) 0.0100(11) 0.0056(8) -0.0005(8) -0.0012(8)
    O8 0.0122(10) 0.0120(10) 0.0141(13) 0.0072(8) -0.0026(9) -0.0014(9)
    O9 0.0128(10) 0.0109(10) 0.0137(11) 0.0060(9) 0.0004(9) -0.0010(9)
_geom_special_details
;
All e.s.d.'s (except the e.s.d. in the dihedral angle between two l.s. planes)
are estimated using the full covariance matrix. The cell e.s.d.'s are taken
into account individually in the estimation of e.s.d.'s in distances, angles
and torsion angles; correlations between e.s.d.'s in cell parameters are only
used when they are defined by crystal symmetry. An approximate (isotropic)
treatment of cell e.s.d.'s is used for estimating e.s.d.'s involving l.s.
planes.
;
loop_
    _geom_bond_atom_site_label_1
    _geom_bond_atom_site_label_2
    _geom_bond_site_symmetry_2
    _geom_bond_distance
    _geom_bond_publ_flag
    Zn1 O7 . 1.9248(17) y
    Zn1 O2 2_665 1.9293(19) y
    Zn1 O3 3_675 2.084(2) y
    Zn1 O1 . 2.100(2) y
    Zn1 Zn1 4_557 3.0071(9) ?
    Zn2 O7 . 1.9529(17) y
    Zn2 O9 5_656 1.9604(18) y
    Zn2 O8 4_556 1.9656(17) y
    Zn2 O4 . 2.2019(18) y
    Zn2 O2 . 2.3238(18) y
    Zn2 Zn3 5_656 3.1202(5) ?
    Zn3 O4 5_766 1.9958(18) y
    Zn3 O8 . 2.035(2) y
    Zn3 O5 . 2.0704(18) y
    Zn3 O6 3_665 2.0748(18) y
    Zn3 O9 . 2.079(2) y
    Zn3 Zn3 4_556 3.0766(7) ?
    Zn3 Zn2 6_666 3.1202(5) ?
    B1 O7 3_675 1.3792(18) ?
    B1 O7 . 1.3792(18) y
    B1 O7 2_765 1.3792(18) ?
    B2 O8 3_665 1.3880(18) ?
    B2 O8 . 1.3880(18) y
    B2 O8 2_655 1.3880(18) ?
    B3 O9 . 1.3775(17) y
    B3 O9 3_775 1.3775(17) ?
    B3 O9 2_755 1.3775(17) ?
    P1 O3 . 1.541(3) y
    P1 O1 . 1.542(3) y
    P1 O2 . 1.5484(18) y
    P1 O2 4_557 1.5484(18) ?
    P2 O5 . 1.529(3) y
    P2 O6 . 1.540(3) y
    P2 O4 . 1.5412(18) y
    P2 O4 4_556 1.5412(18) ?
loop_
    _geom_angle_atom_site_label_1
    _geom_angle_atom_site_label_2
    _geom_angle_atom_site_label_3
    _geom_angle_site_symmetry_1
    _geom_angle_site_symmetry_3
    _geom_angle
    _geom_angle_publ_flag
    O7 Zn1 O2 . 2_665 152.13(8) ?
    O7 Zn1 O3 . 3_675 103.27(9) ?
    O2 Zn1 O3 2_665 3_675 101.65(9) ?
    O7 Zn1 O1 . . 96.22(8) ?
    O2 Zn1 O1 2_665 . 100.50(9) ?
    O3 Zn1 O1 3_675 . 79.32(8) ?
    O7 Zn2 O9 . 5_656 124.56(7) ?
    O7 Zn2 O8 . 4_556 119.80(8) ?
    O9 Zn2 O8 5_656 4_556 115.29(7) ?
    O7 Zn2 O4 . . 85.00(7) ?
    O9 Zn2 O4 5_656 . 92.42(7) ?
    O8 Zn2 O4 4_556 . 99.02(8) ?
    O7 Zn2 O2 . . 95.72(7) ?
    O9 Zn2 O2 5_656 . 79.41(8) ?
    O8 Zn2 O2 4_556 . 88.80(8) ?
    O4 Zn2 O2 . . 170.57(7) ?
    O4 Zn3 O8 5_766 . 131.36(8) ?
    O4 Zn3 O5 5_766 . 94.60(9) ?
    O8 Zn3 O5 . . 91.76(8) ?
    O4 Zn3 O6 5_766 3_665 103.14(9) ?
    O8 Zn3 O6 . 3_665 125.21(9) ?
    O5 Zn3 O6 . 3_665 76.73(8) ?
    O4 Zn3 O9 5_766 . 91.86(7) ?
    O8 Zn3 O9 . . 88.31(8) ?
    O5 Zn3 O9 . . 171.33(10) ?
    O6 Zn3 O9 3_665 . 96.17(8) ?
    O7 B1 O7 3_675 . 119.976(16) ?
    O7 B1 O7 3_675 2_765 119.976(16) ?
    O7 B1 O7 . 2_765 119.976(16) ?
    O8 B2 O8 3_665 . 119.94(3) ?
    O8 B2 O8 3_665 2_655 119.94(3) ?
    O8 B2 O8 . 2_655 119.94(3) ?
    O9 B3 O9 . 3_775 119.93(2) ?
    O9 B3 O9 . 2_755 119.93(2) ?
    O9 B3 O9 3_775 2_755 119.93(2) ?
    O3 P1 O1 . . 113.22(15) ?
    O3 P1 O2 . . 106.96(10) ?
    O1 P1 O2 . . 108.83(10) ?
    O3 P1 O2 . 4_557 106.96(10) ?
    O1 P1 O2 . 4_557 108.83(10) ?
    O2 P1 O2 . 4_557 112.09(15) ?
    O5 P2 O6 . . 110.90(15) ?
    O5 P2 O4 . . 108.15(9) ?
    O6 P2 O4 . . 108.54(9) ?
    O5 P2 O4 . 4_556 108.15(9) ?
    O6 P2 O4 . 4_556 108.54(9) ?
    O4 P2 O4 . 4_556 112.59(15) ?
    P1 O1 Zn1 . 4_557 125.99(8) ?
    P1 O1 Zn1 . . 125.99(8) ?
    Zn1 O1 Zn1 4_557 . 91.46(11) ?
    P1 O2 Zn1 . 3_565 124.98(11) ?
    P1 O2 Zn2 . . 117.49(10) ?
    Zn1 O2 Zn2 3_565 . 107.41(8) ?
    P1 O3 Zn1 . 5_767 128.42(8) ?
    P1 O3 Zn1 . 2_765 128.42(8) ?
    Zn1 O3 Zn1 5_767 2_765 92.36(11) ?
    P2 O4 Zn3 . 6_676 126.50(11) ?
    P2 O4 Zn2 . . 117.50(10) ?
    Zn3 O4 Zn2 6_676 . 106.43(8) ?
    P2 O5 Zn3 . 4_556 129.80(7) ?
    P2 O5 Zn3 . . 129.80(7) ?
    Zn3 O5 Zn3 4_556 . 95.98(11) ?
    P2 O6 Zn3 . 2_655 127.95(8) ?
    P2 O6 Zn3 . 5_656 127.95(8) ?
    Zn3 O6 Zn3 2_655 5_656 95.71(11) ?
    B1 O7 Zn1 . . 124.1(2) ?
    B1 O7 Zn2 . . 121.32(16) ?
    Zn1 O7 Zn2 . . 112.75(9) ?
    B2 O8 Zn2 . 4_556 117.88(13) ?
    B2 O8 Zn3 . . 120.3(2) ?
    Zn2 O8 Zn3 4_556 . 114.50(9) ?
    B3 O9 Zn2 . 6_666 112.75(11) ?
    B3 O9 Zn3 . . 126.7(2) ?
    Zn2 O9 Zn3 6_666 . 101.09(8) ?
data_global
_journal_date_recd_electronic     2010-10-20
_journal_date_accepted     2010-12-10
_journal_name_full     'Acta Crystallographica, Section E'
_journal_year     2011
_journal_volume     67
_journal_issue      1
_journal_page_first     i3
_journal_page_last     i3
_journal_paper_category     QI
_journal_coeditor_code     WM2419
_publ_contact_author_name     'Yao Jiyong'
_publ_contact_author_address
;
Beijing Center for Crystal Research and Development, Technical Institute of
Physics and Chemistry, Chinese Academy of Sciences
beijing
100190
China
;
_publ_contact_author_email     jyao@mail.ipc.ac.cn
_publ_contact_author_fax       .86E-306
_publ_contact_author_phone       .86E-306
_publ_section_title
;
The \b-modification of trizinc borate phosphate, Zn~3~(BO~3~)(PO~4~)
;
loop_
    _publ_author_name
    _publ_author_footnote
    _publ_author_address
    'Zhang, Erpan'
;
Graduate University of Chinese Academy of Sciences,
Beijing 100049,
People's Republic of China.
;
;
Key Laboratory of Functional Crystal and Laser Technology
Technical Institute of Physics and Chemistry
Chinese Academy of Sciences
Beijing 100190
People's Republic of China
;
    'Zhao, Sangen'
;
Graduate University of Chinese Academy of Sciences,
Beijing 100049,
People's Republic of China.
;
;
Key Laboratory of Functional Crystal and Laser Technology
Technical Institute of Physics and Chemistry
Chinese Academy of Sciences
Beijing 100190
People's Republic of China
;
    'Zhang, Jianxiu' .
;
Key Laboratory of Functional Crystal and Laser Technology
Technical Institute of Physics and Chemistry
Chinese Academy of Sciences
Beijing 100190
People's Republic of China
;
    'Fu, Peizhen' .
;
Key Laboratory of Functional Crystal and Laser Technology
Technical Institute of Physics and Chemistry
Chinese Academy of Sciences
Beijing 100190
People's Republic of China
;
    'Yao, Jiyong' .
;
Key Laboratory of Functional Crystal and Laser Technology
Technical Institute of Physics and Chemistry
Chinese Academy of Sciences
Beijing 100190
People's Republic of China
;
