# Supplementary material for: The β-modification of trizinc borate phosphate, Zn3(BO3)(PO4)
Source: Acta Crystallogr Sect E Struct Rep Online. 2010 Dec 24;67(Pt 1):i3. doi: 10.1107/S1600536810051871 (PMC3050272; doi:10.1107/S1600536810051871)
Supplement: Supplementary file 2 [file e-67-000i3-Isup2.hkl]

# 
# h,k,l, Fc-squared, Fo-squared, sigma(Fo-squared) and status flag 
# 
data_I
_shelx_title ' shelxl in P-6' 
_shelx_refln_list_code          4 
_shelx_F_calc_maximum      408.25 
_exptl_crystal_F_000       996.00 
_reflns_d_resolution_high  0.7417 
 
loop_ 
 _symmetry_equiv_pos_as_xyz 
 'x, y, z' 
 '-y, x-y, z' 
 '-x+y, -x, z' 
 'x, y, -z' 
 '-y, x-y, -z' 
 '-x+y, -x, -z' 
 
_cell_length_a     8.4624 
_cell_length_b     8.4624 
_cell_length_c    13.0690 
_cell_angle_alpha  90.000 
_cell_angle_beta   90.000 
_cell_angle_gamma 120.000 
 
_shelx_F_squared_multiplier     1.000 
 
loop_ 
 _refln_index_h 
 _refln_index_k 
 _refln_index_l 
 _refln_F_squared_calc 
 _refln_F_squared_meas 
 _refln_F_squared_sigma 
 _refln_observed_status 
  -1   1   0       77.25       80.01      4.01 o 
   0   1   0       80.54       84.35      4.04 o 
   1   1   0    78282.79    73853.79   2165.37 o 
  -3   2   0     1188.37     1225.79     28.57 o 
  -2   2   0      972.56     1015.92     26.51 o 
  -1   2   0    82846.12    80333.43   2357.99 o 
   0   2   0      950.78      970.79     25.41 o 
   1   2   0      123.78      135.06      5.80 o 
   2   2   0    26118.23    24296.88    516.59 o 
  -5   3   0     1852.49     1888.54     47.75 o 
  -4   3   0     1605.81     1655.29     27.07 o 
  -3   3   0   166667.70   181147.34  35374.54 o 
  -2   3   0      109.81      120.77      8.04 o 
  -1   3   0     1165.20     1232.23     41.37 o 
   0   3   0   160320.02   160049.53  13750.78 o 
   1   3   0      169.79      174.74      7.79 o 
   2   3   0     1256.29     1325.33     57.82 o 
   3   3   0   122912.19   124210.59   5208.81 o 
  -7   4   0       74.03       73.86     11.47 o 
  -6   4   0      552.61      541.59     20.29 o 
  -5   4   0    30579.07    29587.78    504.48 o 
  -4   4   0      130.52      134.17     25.71 o 
  -3   4   0      149.71      149.76     15.56 o 
  -2   4   0    24525.84    22133.37    794.19 o 
  -1   4   0     1903.64     1876.65     53.91 o 
   0   4   0      146.35      148.66      8.89 o 
   1   4   0    47518.41    48889.64    899.99 o 
   2   4   0     2924.30     2905.63     55.91 o 
   3   4   0      239.08      236.95     11.10 o 
   4   4   0     5740.73     5380.90    132.21 o 
  -9   5   0     1368.33     1294.75     82.34 o 
  -8   5   0     1075.83     1080.63     46.02 o 
  -7   5   0     7930.56     7375.41    182.31 o 
  -6   5   0      985.91      939.98     32.35 o 
  -5   5   0     1647.79     1633.81     52.91 o 
  -4   5   0    47013.80    45626.66    757.38 o 
  -3   5   0     1302.62     1329.71     46.28 o 
  -2   5   0     2028.39     1853.87     67.56 o 
  -1   5   0    32142.53    30918.88    510.18 o 
   0   5   0     1627.34     1581.67     33.36 o 
   1   5   0      392.61      365.48     37.40 o 
   2   5   0    17396.13    17065.20    595.02 o 
   3   5   0     2362.86     2348.17     79.12 o 
   4   5   0       43.57       37.99     25.77 o 
   5   5   0     3751.10     3558.24    254.63 o 
 -11   6   0     1088.36     1100.02     94.01 o 
 -10   6   0      856.30      753.11     84.98 o 
  -9   6   0    29617.69    26927.01    826.63 o 
  -8   6   0      798.55      804.50     44.95 o 
  -7   6   0     2207.29     2159.58     78.43 o 
  -6   6   0    69482.09    70521.91   1619.31 o 
  -5   6   0      342.88      348.98     35.91 o 
  -4   6   0     2958.08     2898.02     79.10 o 
  -3   6   0   121825.52   124028.66   6257.23 o 
  -2   6   0      448.15      443.17     23.96 o 
  -1   6   0      957.69      976.07     48.06 o 
   0   6   0    70662.26    71667.94   1549.73 o 
   1   6   0     1219.04     1200.06     72.86 o 
   2   6   0       29.28       44.57     36.30 o 
   3   6   0    26382.91    26135.59    834.97 o 
   4   6   0       53.67       41.23     45.98 o 
   5   6   0      584.10      630.28     70.23 o 
 -11   7   0     3765.69     3618.95    279.51 o 
 -10   7   0       13.71       12.19     24.01 o 
  -9   7   0      258.89      226.88    102.36 o 
  -8   7   0     7872.09     7355.23    242.59 o 
  -7   7   0       78.85       95.97     45.70 o 
  -6   7   0     1166.35     1208.95     56.60 o 
  -5   7   0    17013.67    15833.44    285.49 o 
  -4   7   0      264.19      253.02     35.22 o 
  -3   7   0       54.53       62.46     27.64 o 
  -2   7   0     7275.56     6914.59    170.84 o 
  -1   7   0     2042.26     1938.50     81.92 o 
   0   7   0       80.80       92.97     41.97 o 
   1   7   0     7135.66     7009.69    249.36 o 
   2   7   0     1194.27     1230.56     87.18 o 
   3   7   0      169.52      165.30     45.20 o 
   4   7   0     3697.25     3611.33    278.00 o 
 -11   8   0     1220.82     1207.08    211.74 o 
 -10   8   0     4269.83     4073.10    220.92 o 
  -9   8   0      263.30      257.82     54.02 o 
  -8   8   0      605.05      596.13     51.55 o 
  -7   8   0     8444.00     8531.46    261.07 o 
  -6   8   0       41.84       66.18     34.95 o 
  -5   8   0     2430.18     2448.79     88.56 o 
  -4   8   0     6412.53     5930.25    335.38 o 
  -3   8   0     1013.50     1029.24     41.15 o 
  -2   8   0      827.54      826.64     52.76 o 
  -1   8   0     8190.21     7926.65    451.95 o 
   0   8   0      746.82      729.79     58.00 o 
   1   8   0      116.43       83.58     64.69 o 
   2   8   0     2901.51     2755.14    135.00 o 
   3   8   0     1633.73     1717.47    149.27 o 
 -10   9   0      638.02      630.61     76.65 o 
  -9   9   0    14527.08    14368.46    598.00 o 
  -8   9   0       80.09       78.06     52.22 o 
  -7   9   0     1079.13     1101.63     81.42 o 
  -6   9   0    26782.51    27097.25    746.87 o 
  -5   9   0       64.76       60.79     60.05 o 
  -4   9   0     1263.52     1226.43     96.83 o 
  -3   9   0    29455.73    28846.24   1118.78 o 
  -2   9   0      251.57      250.02     50.07 o 
  -1   9   0      269.91      267.86     64.21 o 
   0   9   0    14431.55    14492.74    669.93 o 
   1   9   0       87.09       67.54     67.16 o 
  -9  10   0      107.80      114.10     87.00 o 
  -8  10   0     2876.19     2735.70    148.97 o 
  -7  10   0      170.33      168.56    103.24 o 
  -6  10   0      113.84      123.53    143.60 o 
  -5  10   0     3130.77     3210.98    289.18 o 
  -4  10   0     1057.81     1069.08    132.54 o 
  -3  10   0        8.06        0.16     37.30 o 
  -2  10   0     4625.62     4499.14    288.70 o 
  -1  10   0      702.56      714.65    100.21 o 
  -8  11   0     1822.47     2021.28    321.34 o 
  -7  11   0     3389.75     3648.99    343.42 o 
  -6  11   0      641.35      650.92    108.08 o 
  -5  11   0     1135.65     1229.48    121.59 o 
  -4  11   0     4058.59     3902.87    356.94 o 
  -3  11   0     1339.72     1330.69    219.12 o 
   0   0   1       22.19       47.64     25.13 o 
  -1   1   1      219.15      218.42      4.98 o 
   0   1   1      230.62      227.17      5.11 o 
   1   1   1       24.20       26.49      4.66 o 
  -3   2   1     5210.29     5182.01     74.82 o 
  -2   2   1       16.37       37.22      6.94 o 
  -1   2   1       22.44       26.24      4.96 o 
   0   2   1       52.17       70.33      5.13 o 
   1   2   1     5862.89     6060.30     91.44 o 
   2   2   1       93.39       96.19      5.13 o 
  -5   3   1     1798.16     1787.15     32.96 o 
  -4   3   1     4730.48     4680.55     41.63 o 
  -3   3   1     2934.28     3073.32     43.59 o 
  -2   3   1     5773.82     5956.66     97.04 o 
  -1   3   1     5101.26     5151.27    110.03 o 
   0   3   1     2940.77     3171.96     48.56 o 
   1   3   1     2866.38     2846.23     39.06 o 
   2   3   1     1172.16     1169.68     22.67 o 
   3   3   1      130.26      131.85      9.76 o 
  -7   4   1     2204.71     2080.13     38.28 o 
  -6   4   1     3919.18     3891.40     73.10 o 
  -5   4   1      855.33      856.64     17.36 o 
  -4   4   1      654.80      636.32     22.90 o 
  -3   4   1     2475.60     2403.10     33.86 o 
  -2   4   1       87.34       90.94      7.70 o 
  -1   4   1     4354.27     4331.67     66.98 o 
   0   4   1      533.73      495.84     18.57 o 
   1   4   1     1729.71     1799.96     34.88 o 
   2   4   1     5315.35     5248.89     89.41 o 
   3   4   1      928.16      903.91     15.73 o 
   4   4   1      108.74      101.35     20.19 o 
  -9   5   1     4123.14     3927.37    110.61 o 
  -8   5   1      845.84      821.29     26.75 o 
  -7   5   1      668.15      669.80     19.78 o 
  -6   5   1     2647.14     2561.50     55.74 o 
  -5   5   1      737.26      680.36     24.28 o 
  -4   5   1     1752.48     1748.99     38.30 o 
  -3   5   1     1318.34     1288.70     27.22 o 
  -2   5   1     2056.14     1986.94     42.57 o 
  -1   5   1      815.22      811.35     20.23 o 
   0   5   1      762.85      713.47     23.72 o 
   1   5   1     1580.06     1563.71     50.91 o 
   2   5   1      824.87      811.73     27.48 o 
   3   5   1     1727.99     1688.47     48.31 o 
   4   5   1     2516.36     2437.56     67.49 o 
   5   5   1       32.98       31.72     23.95 o 
 -11   6   1      641.07      667.48     54.41 o 
 -10   6   1     1766.65     1724.87    107.70 o 
  -9   6   1      538.82      546.87     62.77 o 
  -8   6   1     1786.87     1723.42     48.99 o 
  -7   6   1     4210.07     4260.13     89.24 o 
  -6   6   1       24.10       40.80     21.56 o 
  -5   6   1     1488.75     1500.01     53.69 o 
  -4   6   1     5421.56     5162.03     88.19 o 
  -3   6   1      131.33      154.32     17.08 o 
  -2   6   1     3926.94     3870.11     77.91 o 
  -1   6   1     2614.09     2493.63     72.65 o 
   0   6   1       33.41       41.49      9.60 o 
   1   6   1     5281.39     5279.88    118.23 o 
   2   6   1     2270.27     2283.51     62.71 o 
   3   6   1       30.83       38.94     19.37 o 
   4   6   1     2108.96     2104.84    128.78 o 
   5   6   1      242.23      211.02    132.89 o 
 -11   7   1      132.40      120.48     79.15 o 
 -10   7   1     1078.58     1104.42     76.56 o 
  -9   7   1     2723.00     2774.69    127.30 o 
  -8   7   1       40.33       34.67     21.77 o 
  -7   7   1      428.32      431.94     31.11 o 
  -6   7   1     4923.27     4901.77     99.67 o 
  -5   7   1      870.59      832.93     33.05 o 
  -4   7   1      946.84      907.25     39.81 o 
  -3   7   1     2304.57     2227.48     42.17 o 
  -2   7   1      594.48      590.77     21.52 o 
  -1   7   1     3969.67     3906.00    136.62 o 
   0   7   1      431.95      416.59     31.26 o 
   1   7   1      260.37      280.68     39.09 o 
   2   7   1     4260.03     4354.39    153.86 o 
   3   7   1      172.56      150.25     53.49 o 
   4   7   1       57.67       46.82     30.98 o 
 -11   8   1      284.61      215.59    149.13 o 
 -10   8   1      178.34      180.85     72.86 o 
  -9   8   1     2732.73     2732.73    123.37 o 
  -8   8   1     1083.70     1114.53     48.82 o 
  -7   8   1      221.97      229.26     32.73 o 
  -6   8   1     2443.82     2371.08     66.99 o 
  -5   8   1     1866.16     1878.93     57.52 o 
  -4   8   1      127.82      136.62     21.43 o 
  -3   8   1      993.93      999.68     29.70 o 
  -2   8   1     1980.90     1995.42     74.41 o 
  -1   8   1       67.36       59.74     25.57 o 
   0   8   1      970.40     1017.58     53.15 o 
   1   8   1     2108.12     2129.81    112.19 o 
   2   8   1       31.05       23.95     22.54 o 
   3   8   1      443.43      491.93     54.38 o 
 -10   9   1     2132.40     2218.53    108.07 o 
  -9   9   1      150.70      162.05     43.54 o 
  -8   9   1     1925.48     1932.00     91.86 o 
  -7   9   1     4463.45     4613.95    181.57 o 
  -6   9   1       47.33       42.40     23.55 o 
  -5   9   1     2365.69     2419.46     72.86 o 
  -4   9   1     3961.88     3970.53    136.47 o 
  -3   9   1      526.93      568.47     57.28 o 
  -2   9   1     2960.21     2907.23    134.34 o 
  -1   9   1     2563.19     2666.46    141.49 o 
   0   9   1      187.08      214.83     56.37 o 
   1   9   1     2092.62     2180.45     89.58 o 
  -9  10   1     1952.65     1954.10     82.64 o 
  -8  10   1       28.00       23.72     25.19 o 
  -7  10   1       90.11       71.62     41.05 o 
  -6  10   1     1762.13     1963.86    127.86 o 
  -5  10   1       41.45       48.59     34.26 o 
  -4  10   1     1533.65     1559.49    128.20 o 
  -3  10   1      774.42      795.25     72.92 o 
  -2  10   1      154.65      162.87    106.93 o 
  -1  10   1     1987.34     2031.26    116.32 o 
  -8  11   1      603.09      645.00     80.53 o 
  -7  11   1       70.52       64.27     50.84 o 
  -6  11   1      275.13      327.58     78.30 o 
  -5  11   1      834.53      872.99     81.32 o 
  -4  11   1      150.06      135.69    140.07 o 
  -3  11   1      422.11      444.83     85.04 o 
   0   0   2     5559.40     5503.94    141.88 o 
  -1   1   2       43.12       48.65      3.15 o 
   0   1   2       39.57       44.65      5.30 o 
   1   1   2     7749.76     7880.29    128.40 o 
  -3   2   2       99.90      101.76      5.41 o 
  -2   2   2      105.48      110.23      5.03 o 
  -1   2   2    10083.94    10052.71    158.68 o 
   0   2   2      109.96      111.63      5.47 o 
   1   2   2       16.65       22.63      5.99 o 
   2   2   2    20651.84    21744.72    324.61 o 
  -5   3   2      146.23      156.53      7.81 o 
  -4   3   2      226.99      234.76      7.83 o 
  -3   3   2     8755.22     9018.72     98.70 o 
  -2   3   2       10.73       16.21      4.48 o 
  -1   3   2      118.53      120.62      5.62 o 
   0   3   2     7222.90     7801.37    109.50 o 
   1   3   2       19.34       25.70      7.11 o 
   2   3   2      680.32      670.37     12.76 o 
   3   3   2     7047.66     6974.45    117.21 o 
  -7   4   2      195.65      207.63     14.56 o 
  -6   4   2      517.42      520.02     14.69 o 
  -5   4   2    11002.14    10919.47    138.71 o 
  -4   4   2       14.62       20.99      7.18 o 
  -3   4   2       17.27       19.09      8.03 o 
  -2   4   2    22054.50    22017.72    338.13 o 
  -1   4   2      202.34      199.80      9.36 o 
   0   4   2        9.37       12.54      5.53 o 
   1   4   2     4698.31     4590.25     57.72 o 
   2   4   2      277.48      273.38      8.69 o 
   3   4   2      388.15      393.35     13.63 o 
   4   4   2     2160.17     2127.04     59.87 o 
  -9   5   2        8.92        7.14     29.00 o 
  -8   5   2      203.47      201.34     17.13 o 
  -7   5   2     4837.25     4702.39     80.67 o 
  -6   5   2      282.37      258.09     11.52 o 
  -5   5   2      257.86      236.71     15.04 o 
  -4   5   2     4570.68     4376.54     62.98 o 
  -3   5   2      701.90      686.26     16.77 o 
  -2   5   2      123.46      124.55      8.41 o 
  -1   5   2    12045.19    11701.98    136.99 o 
   0   5   2      219.63      234.30     19.81 o 
   1   5   2      448.01      448.30     22.76 o 
   2   5   2     2435.78     2475.44     57.39 o 
   3   5   2       28.29       23.81     18.21 o 
   4   5   2      484.06      524.23     34.47 o 
   5   5   2     3811.46     3766.49    212.71 o 
 -11   6   2       93.67       95.93     67.27 o 
 -10   6   2       57.11       49.32     32.85 o 
  -9   6   2     2695.89     2482.29     92.98 o 
  -8   6   2       27.71       29.15     17.89 o 
  -7   6   2      235.73      244.65     27.47 o 
  -6   6   2     1470.47     1427.35     39.45 o 
  -5   6   2      493.00      489.40     29.51 o 
  -4   6   2      232.11      227.44     12.80 o 
  -3   6   2     7266.53     7242.10    124.74 o 
  -2   6   2      458.51      452.03     15.70 o 
  -1   6   2      283.35      251.66     15.36 o 
   0   6   2     1905.29     1879.15     51.79 o 
   1   6   2      134.93      135.70     18.01 o 
   2   6   2      107.97      107.61     36.48 o 
   3   6   2     1597.36     1631.84     59.86 o 
   4   6   2       13.07       25.38     21.57 o 
   5   6   2      289.45      300.91     89.94 o 
 -11   7   2     2018.59     2026.20    120.74 o 
 -10   7   2      110.24       93.72     46.84 o 
  -9   7   2      137.76      145.31     38.42 o 
  -8   7   2     2993.79     3090.15     75.22 o 
  -7   7   2      170.20      180.69     27.06 o 
  -6   7   2      142.56      163.55     49.20 o 
  -5   7   2     2124.69     2075.26     58.11 o 
  -4   7   2      372.59      404.10     26.86 o 
  -3   7   2      159.96      169.11     14.44 o 
  -2   7   2     3573.47     3580.63     84.01 o 
  -1   7   2      225.80      200.16     22.57 o 
   0   7   2      144.17      158.95     47.66 o 
   1   7   2     6181.77     6128.48    143.25 o 
   2   7   2       53.79       35.24     20.32 o 
   3   7   2      444.57      451.78     40.07 o 
   4   7   2      969.36      977.94     80.20 o 
 -10   8   2     1281.83     1218.10     65.36 o 
  -9   8   2      156.40      160.09     57.81 o 
  -8   8   2      131.16      122.57     38.18 o 
  -7   8   2     6139.54     6233.82    128.34 o 
  -6   8   2      119.51      134.66     46.18 o 
  -5   8   2       30.38       24.22     18.50 o 
  -4   8   2     2698.55     2769.44     68.24 o 
  -3   8   2      172.11      182.99     22.86 o 
  -2   8   2       28.17       33.09     20.82 o 
  -1   8   2     2919.80     3075.69     88.05 o 
   0   8   2      142.35      136.73     54.56 o 
   1   8   2      182.64      158.75     75.09 o 
   2   8   2     1924.21     2120.60     77.50 o 
 -10   9   2      182.09      136.56     81.04 o 
  -9   9   2     2377.64     2505.69     97.09 o 
  -8   9   2      194.92      166.78     75.25 o 
  -7   9   2       63.45       56.37     26.22 o 
  -6   9   2     1585.33     1598.11     63.53 o 
  -5   9   2      430.85      456.14     32.58 o 
  -4   9   2        1.82        2.61     22.24 o 
  -3   9   2     2488.94     2442.99    103.86 o 
  -2   9   2      150.73      155.74     72.72 o 
  -1   9   2      129.16      142.58     56.09 o 
   0   9   2     2387.47     2412.03    103.55 o 
   1   9   2       93.12       75.54     46.20 o 
  -9  10   2      137.62      105.34     80.44 o 
  -8  10   2     1631.17     1742.37     74.48 o 
  -7  10   2      409.25      450.57     51.81 o 
  -6  10   2       29.61       17.69     24.50 o 
  -5  10   2     3860.38     4143.52    276.10 o 
  -4  10   2       40.54       45.68     45.58 o 
  -3  10   2       85.69       69.03     44.50 o 
  -2  10   2     1450.18     1368.73     91.31 o 
  -1  10   2      132.33      103.92     74.60 o 
  -7  11   2      905.27      967.44     97.57 o 
  -6  11   2      271.07      258.93     76.52 o 
  -5  11   2       66.36       63.19     58.56 o 
  -4  11   2     2121.93     2241.32    182.12 o 
   0   0   3      876.47      858.75     27.04 o 
  -1   1   3     2052.36     2080.72     34.74 o 
   0   1   3     2090.23     2070.92     34.64 o 
   1   1   3       46.94       51.00      6.42 o 
  -3   2   3      252.81      262.48      7.70 o 
  -2   2   3      273.70      299.35      7.79 o 
  -1   2   3       47.46       48.96      6.62 o 
   0   2   3      350.04      374.49     10.51 o 
   1   2   3     1691.72     1740.08     22.93 o 
   2   2   3      277.91      285.05     10.43 o 
  -5   3   3     2723.95     2743.05     42.62 o 
  -4   3   3     1906.48     1938.13     38.28 o 
  -3   3   3      521.43      537.56     10.28 o 
  -2   3   3     1715.35     1808.60     34.20 o 
  -1   3   3      335.75      354.13      9.00 o 
   0   3   3      589.91      592.09     12.61 o 
   1   3   3      178.19      184.73      9.41 o 
   2   3   3     1856.01     1881.23     27.30 o 
   3   3   3      204.97      213.42     13.06 o 
  -7   4   3     4634.93     4587.49     83.65 o 
  -6   4   3     1613.13     1561.46     38.81 o 
  -5   4   3      398.57      410.06     14.30 o 
  -4   4   3     4302.51     4361.01     89.51 o 
  -3   4   3      270.45      261.55      9.14 o 
  -2   4   3      276.99      265.14     10.22 o 
  -1   4   3     1797.91     1773.33     35.96 o 
   0   4   3     4115.34     4207.58    106.94 o 
   1   4   3       58.03       60.24      9.49 o 
   2   4   3     1361.92     1365.69     36.18 o 
   3   4   3     3499.02     3390.14     69.90 o 
   4   4   3      200.78      202.44     21.21 o 
  -9   5   3      494.81      486.87     42.82 o 
  -8   5   3      835.85      823.53     25.70 o 
  -7   5   3      568.82      515.87     20.10 o 
  -6   5   3      198.30      190.12     13.08 o 
  -5   5   3     3942.16     3909.81     56.17 o 
  -4   5   3       41.02       39.68      8.16 o 
  -3   5   3     1646.66     1579.13     29.03 o 
  -2   5   3     2493.95     2468.11     37.00 o 
  -1   5   3      422.80      415.27     13.58 o 
   0   5   3     4027.36     3913.81     70.21 o 
   1   5   3      307.83      333.09     17.52 o 
   2   5   3       63.44       48.63     21.30 o 
   3   5   3     1792.00     1769.11     53.70 o 
   4   5   3      214.61      200.80     35.09 o 
   5   5   3      213.30      164.55     81.25 o 
 -11   6   3     1576.09     1603.76    100.48 o 
 -10   6   3      878.46      804.17     80.19 o 
  -9   6   3        6.42       17.41     25.68 o 
  -8   6   3     1544.97     1541.52     50.07 o 
  -7   6   3      917.84      892.44     32.88 o 
  -6   6   3       33.94       32.26     13.36 o 
  -5   6   3      453.15      433.91     21.76 o 
  -4   6   3     1109.25     1079.50     38.97 o 
  -3   6   3      203.64      205.03     11.89 o 
  -2   6   3     1273.52     1213.50     39.15 o 
  -1   6   3      143.55      138.28     13.45 o 
   0   6   3       26.47       25.30     14.31 o 
   1   6   3     1695.31     1702.18     45.83 o 
   2   6   3     1194.81     1150.11     45.72 o 
   3   6   3        8.02        9.22     14.44 o 
   4   6   3      920.42      916.90     68.17 o 
   5   6   3      526.07      506.35     54.03 o 
 -11   7   3        7.39       14.75     39.90 o 
 -10   7   3     1889.79     1836.70     93.45 o 
  -9   7   3      553.34      547.27     47.68 o 
  -8   7   3      307.21      312.81     32.74 o 
  -7   7   3      813.81      783.52     35.74 o 
  -6   7   3     1814.07     1783.31     47.18 o 
  -5   7   3       82.80       80.99     27.85 o 
  -4   7   3     3723.24     3616.60     85.72 o 
  -3   7   3     5112.02     5070.85     93.29 o 
  -2   7   3      555.81      534.03     22.02 o 
  -1   7   3     1200.07     1218.63     38.25 o 
   0   7   3      945.86      898.27     41.15 o 
   1   7   3       63.82       54.93     24.64 o 
   2   7   3      782.35      819.99     47.72 o 
   3   7   3      894.75      925.16     50.02 o 
   4   7   3      260.51      265.63     82.83 o 
 -10   8   3       18.43       23.45     24.03 o 
  -9   8   3       86.88       70.12     24.63 o 
  -8   8   3     2729.68     2853.78     86.69 o 
  -7   8   3       56.79       52.38     27.69 o 
  -6   8   3     1076.05     1054.77     45.15 o 
  -5   8   3     1730.18     1767.68     57.32 o 
  -4   8   3      183.79      182.56     25.14 o 
  -3   8   3      852.25      879.99     39.53 o 
  -2   8   3     1384.62     1392.99     47.16 o 
  -1   8   3      335.64      343.29     34.20 o 
   0   8   3     2690.43     2811.13     96.05 o 
   1   8   3       71.33       69.46     30.57 o 
   2   8   3      357.32      400.44     39.60 o 
 -10   9   3      819.01      926.97     82.66 o 
  -9   9   3      278.73      304.25     42.94 o 
  -8   9   3      149.93      154.32     57.52 o 
  -7   9   3      624.90      640.89     45.54 o 
  -6   9   3        7.47       13.29     16.86 o 
  -5   9   3      233.03      211.15     48.57 o 
  -4   9   3      467.01      445.62     39.92 o 
  -3   9   3        3.75        6.86     22.48 o 
  -2   9   3      403.16      452.60     43.77 o 
  -1   9   3      112.05       79.22     37.22 o 
   0   9   3      268.06      284.13     39.30 o 
   1   9   3     1364.42     1499.71     93.84 o 
  -9  10   3     1649.99     1721.91    112.59 o 
  -8  10   3      343.17      376.62     41.74 o 
  -7  10   3      995.54      969.87     64.97 o 
  -6  10   3     1114.75     1114.90     83.59 o 
  -5  10   3      208.65      190.21    104.76 o 
  -4  10   3      942.13      999.22     85.66 o 
  -3  10   3     1998.92     2113.53    118.67 o 
  -2  10   3       26.84       23.44     42.87 o 
  -1  10   3      947.33     1043.46     86.66 o 
  -7  11   3      238.08      233.29     82.87 o 
  -6  11   3      410.26      445.40     66.45 o 
  -5  11   3     1393.90     1484.18    133.61 o 
  -4  11   3       11.35       51.42     85.79 o 
   0   0   4      233.11      310.71     21.06 o 
  -1   1   4      129.77      133.56      5.31 o 
   0   1   4      114.56      126.84      6.90 o 
   1   1   4   157017.36   152130.19   6162.13 o 
  -3   2   4     2295.80     2387.82     34.95 o 
  -2   2   4     2650.33     2776.01     43.96 o 
  -1   2   4   155996.66   158981.27   9774.17 o 
   0   2   4     2500.97     2620.97     44.71 o 
   1   2   4     1291.25     1315.65     20.54 o 
   2   2   4   121757.47   127781.46   3901.04 o 
  -5   3   4      831.14      846.53     18.59 o 
  -4   3   4      131.63      138.46      9.69 o 
  -3   3   4     7714.62     7889.88     97.12 o 
  -2   3   4     1167.76     1187.16     19.25 o 
  -1   3   4     2161.83     2234.46     42.90 o 
   0   3   4     8439.30     8369.85    135.91 o 
   1   3   4     1419.53     1430.26     31.65 o 
   2   3   4     1932.40     1959.21     34.40 o 
   3   3   4      269.68      256.60     13.76 o 
  -7   4   4      574.63      563.83     22.09 o 
  -6   4   4     1320.53     1296.89     36.17 o 
  -5   4   4    89652.52    90232.76   2098.82 o 
  -4   4   4      487.29      492.64     12.16 o 
  -3   4   4     1368.52     1361.78     31.00 o 
  -2   4   4   122955.39   137143.17   2987.08 o 
  -1   4   4      164.78      166.95     12.16 o 
   0   4   4      435.67      430.26     15.96 o 
   1   4   4    73232.20    75543.27   1403.07 o 
   2   4   4      523.84      498.79     22.16 o 
   3   4   4      480.45      474.40     19.79 o 
   4   4   4    26144.24    24207.44    462.69 o 
  -9   5   4       75.10       68.08     28.23 o 
  -8   5   4      487.24      469.95     21.73 o 
  -7   5   4    39131.83    40958.34    521.47 o 
  -6   5   4      367.16      376.83     13.16 o 
  -5   5   4      627.67      585.80     20.45 o 
  -4   5   4    71117.67    70879.50   1187.99 o 
  -3   5   4     1843.67     1776.02     34.30 o 
  -2   5   4      921.43      896.40     19.68 o 
  -1   5   4    88255.54    87758.72   2563.13 o 
   0   5   4      827.39      805.94     23.97 o 
   1   5   4       50.68       45.00     17.12 o 
   2   5   4    31737.44    32273.08    711.78 o 
   3   5   4     1318.54     1266.94     42.04 o 
   4   5   4      168.25      138.34     33.27 o 
   5   5   4    13801.61    12877.20    594.11 o 
 -11   6   4      647.34      643.39     75.85 o 
 -10   6   4      479.53      496.45     47.93 o 
  -9   6   4      265.23      324.73     70.16 o 
  -8   6   4      536.28      506.66     34.54 o 
  -7   6   4     1360.05     1310.67     40.76 o 
  -6   6   4      179.10      172.12     12.91 o 
  -5   6   4       38.02       28.71     13.45 o 
  -4   6   4      613.77      561.04     23.69 o 
  -3   6   4       64.44       61.68     21.89 o 
  -2   6   4     1513.42     1464.00     49.22 o 
  -1   6   4      368.30      373.04     18.72 o 
   0   6   4      120.38      176.60     26.33 o 
   1   6   4     3724.39     3848.20    100.19 o 
   2   6   4      110.36      107.98     38.23 o 
   3   6   4      311.54      350.19     32.69 o 
   4   6   4     2030.97     2083.79    112.40 o 
   5   6   4        5.41       17.36     26.19 o 
 -10   7   4     1202.31     1234.04     76.84 o 
  -9   7   4     1664.22     1589.88     87.82 o 
  -8   7   4    18167.67    18232.01    452.52 o 
  -7   7   4      492.78      456.72     29.56 o 
  -6   7   4     3682.61     3677.01     77.23 o 
  -5   7   4    32995.52    32154.96    765.91 o 
  -4   7   4      492.46      458.18     29.21 o 
  -3   7   4      674.06      699.20     25.26 o 
  -2   7   4    39082.49    38176.95    613.66 o 
  -1   7   4     1168.10     1156.08     36.29 o 
   0   7   4      482.47      488.01     40.86 o 
   1   7   4    24027.13    24095.33    713.00 o 
   2   7   4     1251.74     1296.74     67.63 o 
   3   7   4      121.63      115.79     54.36 o 
 -10   8   4     7543.67     7453.30    297.35 o 
  -9   8   4      403.18      387.65     38.98 o 
  -8   8   4      378.33      353.90     36.98 o 
  -7   8   4    23657.02    22973.33    468.07 o 
  -6   8   4       58.01       65.56     24.66 o 
  -5   8   4     1187.66     1141.44     48.12 o 
  -4   8   4    27058.86    25000.63    623.54 o 
  -3   8   4      488.03      474.53     33.85 o 
  -2   8   4      541.04      532.83     29.45 o 
  -1   8   4    17948.26    17663.08    357.87 o 
   0   8   4      462.83      443.23     36.42 o 
   1   8   4       24.80       20.01     21.46 o 
   2   8   4     9220.08     9433.83    329.39 o 
 -10   9   4      396.24      394.78     60.93 o 
  -9   9   4       59.39       55.40     36.73 o 
  -8   9   4       32.05       35.43     23.50 o 
  -7   9   4     1355.64     1417.30     76.75 o 
  -6   9   4      341.70      380.57     38.73 o 
  -5   9   4      246.65      229.55     34.14 o 
  -4   9   4      116.76      101.49     48.62 o 
  -3   9   4      336.11      333.94     51.16 o 
  -2   9   4     1745.42     1808.73    108.24 o 
  -1   9   4      445.52      459.78     50.75 o 
   0   9   4       85.34       86.32     48.88 o 
   1   9   4     1399.80     1498.34    116.46 o 
  -9  10   4     1260.79     1295.24     91.20 o 
  -8  10   4     8914.62     8867.43    310.52 o 
  -7  10   4      138.41      149.02    101.79 o 
  -6  10   4     2027.57     2264.04    122.96 o 
  -5  10   4    13554.50    14715.38   1375.90 o 
  -4  10   4      482.44      527.27     74.06 o 
  -3  10   4     1325.74     1461.47    101.04 o 
  -2  10   4     7594.96     7413.11    380.03 o 
  -1  10   4      395.93      332.48     62.10 o 
  -6  11   4        1.67       23.66     44.47 o 
  -5  11   4      587.04      691.25    181.26 o 
   0   0   5     1724.85     1700.86     56.00 o 
  -1   1   5     3356.39     3720.26     54.97 o 
   0   1   5     3319.60     3477.08     61.78 o 
   1   1   5      159.27      162.85      9.12 o 
  -3   2   5     2954.32     3024.12     56.48 o 
  -2   2   5     1162.99     1243.10     21.00 o 
  -1   2   5      166.44      169.56      9.10 o 
   0   2   5      914.78      963.34     19.89 o 
   1   2   5      569.06      597.67     16.18 o 
   2   2   5      407.01      436.15     13.74 o 
  -5   3   5     8649.61     8566.67     98.24 o 
  -4   3   5     2261.27     2294.30     33.83 o 
  -3   3   5      451.09      447.63     13.27 o 
  -2   3   5      673.29      709.62     20.38 o 
  -1   3   5     2958.63     3111.67     60.85 o 
   0   3   5      397.35      415.46     17.71 o 
   1   3   5     7795.45     7824.30    159.92 o 
   2   3   5     7308.82     7197.63    108.15 o 
   3   3   5      279.14      296.29     16.88 o 
  -7   4   5     2278.76     2357.72     50.51 o 
  -6   4   5     1011.49     1063.03     28.99 o 
  -5   4   5      109.10      116.98     15.40 o 
  -4   4   5     7431.89     7311.10    113.77 o 
  -3   4   5     7623.41     7392.48    104.63 o 
  -2   4   5      383.29      377.39     14.72 o 
  -1   4   5     2393.53     2287.46     37.93 o 
   0   4   5     7829.85     7491.41    156.07 o 
   1   4   5      687.58      648.58     22.07 o 
   2   4   5      925.52      935.78     24.57 o 
   3   4   5     1853.33     1845.18     38.37 o 
   4   4   5       16.98       18.04     13.09 o 
  -9   5   5      631.80      625.40     54.10 o 
  -8   5   5     6615.26     6586.43    202.78 o 
  -7   5   5       79.28       86.73     28.22 o 
  -6   5   5      234.15      238.29     16.46 o 
  -5   5   5     5366.02     5245.39    122.08 o 
  -4   5   5      637.75      593.25     14.42 o 
  -3   5   5     7035.78     7044.83    119.37 o 
  -2   5   5     8138.03     7986.40    109.61 o 
  -1   5   5      141.38      136.33     13.74 o 
   0   5   5     5230.31     5325.04    136.32 o 
   1   5   5      250.26      265.12     16.02 o 
   2   5   5       37.11       38.09     16.83 o 
   3   5   5     6992.73     6879.13    251.19 o 
   4   5   5      253.68      247.49     33.97 o 
   5   5   5      244.63      260.48     73.40 o 
 -10   6   5     1630.33     1699.47     95.32 o 
  -9   6   5      661.83      668.41     51.27 o 
  -8   6   5     5494.90     5483.48    139.58 o 
  -7   6   5     1805.89     1797.17     49.98 o 
  -6   6   5      549.50      525.69     24.76 o 
  -5   6   5      390.62      413.16     22.21 o 
  -4   6   5      776.63      757.32     26.83 o 
  -3   6   5      290.69      279.20     18.46 o 
  -2   6   5     1073.91     1092.02     29.75 o 
  -1   6   5      477.57      490.24     23.49 o 
   0   6   5      629.08      663.32     28.15 o 
   1   6   5     2150.16     2155.96     62.35 o 
   2   6   5     2027.92     2112.18     65.16 o 
   3   6   5       29.76       29.71     17.23 o 
   4   6   5     4092.54     4139.90    221.47 o 
 -10   7   5     2873.67     3093.99    136.31 o 
  -9   7   5     2460.42     2519.21    147.33 o 
  -8   7   5      199.01      185.91     46.81 o 
  -7   7   5     3779.70     3822.19     98.08 o 
  -6   7   5     2747.92     2732.49     67.05 o 
  -5   7   5       29.23       27.82     15.08 o 
  -4   7   5     2261.07     2264.32     91.72 o 
  -3   7   5     2528.44     2522.82     68.32 o 
  -2   7   5      117.90      129.60     41.86 o 
  -1   7   5     1978.47     2009.60     53.53 o 
   0   7   5     3612.54     3717.13    100.55 o 
   1   7   5       23.65       23.30     22.70 o 
   2   7   5     2087.75     2207.41    108.59 o 
   3   7   5     1872.51     1872.62     93.82 o 
 -10   8   5      116.13       96.68     64.74 o 
  -9   8   5      685.88      762.10     47.68 o 
  -8   8   5     5139.15     5254.36    205.47 o 
  -7   8   5       42.40       34.14     25.42 o 
  -6   8   5     1752.83     1735.98     59.79 o 
  -5   8   5     6824.74     6617.74    166.35 o 
  -4   8   5        9.63       12.16     15.98 o 
  -3   8   5     6351.23     6623.08    187.62 o 
  -2   8   5     5225.98     5338.13    127.24 o 
  -1   8   5      207.81      204.34     41.48 o 
   0   8   5     5404.90     5780.74    207.48 o 
   1   8   5      611.17      638.74     43.68 o 
   2   8   5      439.59      462.84     42.15 o 
  -9   9   5      846.27      953.91     56.70 o 
  -8   9   5      592.38      611.61     48.14 o 
  -7   9   5     1973.22     2014.96    108.84 o 
  -6   9   5       20.98       22.88     24.98 o 
  -5   9   5      362.98      393.46     48.84 o 
  -4   9   5      760.72      821.79     63.06 o 
  -3   9   5      685.08      732.13     55.01 o 
  -2   9   5     2311.33     2458.86    140.50 o 
  -1   9   5      679.97      728.33     52.98 o 
   0   9   5      698.56      800.56     52.65 o 
  -8  10   5      502.02      535.35     42.09 o 
  -7  10   5     1891.83     1954.26    121.12 o 
  -6  10   5     4065.97     4364.48    211.39 o 
  -5  10   5      231.00      235.10    147.91 o 
  -4  10   5     1695.96     1831.73    128.75 o 
  -3  10   5     3324.67     3669.28    196.44 o 
  -2  10   5       73.60       79.58     86.56 o 
   0   0   6    27671.09    23953.01   1643.40 o 
  -1   1   6      575.66      586.21     16.88 o 
   0   1   6      557.39      566.13     14.86 o 
   1   1   6     5126.23     4929.98     95.26 o 
  -3   2   6      535.60      539.28     16.79 o 
  -2   2   6      759.53      789.23     21.94 o 
  -1   2   6     4690.37     4433.49     85.51 o 
   0   2   6      779.15      780.80     25.58 o 
   1   2   6      281.59      289.26     15.32 o 
   2   2   6     5888.44     5762.26     83.72 o 
  -5   3   6      532.03      506.04     17.57 o 
  -4   3   6      219.34      236.03     11.29 o 
  -3   3   6    20269.34    20011.91    359.32 o 
  -2   3   6      279.59      298.76     16.71 o 
  -1   3   6      555.08      575.60     19.56 o 
   0   3   6    19773.75    19933.96    274.77 o 
   1   3   6      722.31      703.58     22.30 o 
   2   3   6      860.54      871.83     26.51 o 
   3   3   6     9747.56     9892.93    152.24 o 
  -7   4   6      827.85      799.75     26.59 o 
  -6   4   6       88.85       77.34     26.65 o 
  -5   4   6     2516.29     2483.02     57.66 o 
  -4   4   6      398.57      383.08     13.71 o 
  -3   4   6      737.43      736.97     15.67 o 
  -2   4   6     6460.87     6292.53     97.10 o 
  -1   4   6      229.50      261.27     18.65 o 
   0   4   6      411.79      425.29     21.67 o 
   1   4   6     3196.09     3050.47     85.60 o 
   2   4   6        5.17       13.33     14.65 o 
   3   4   6     1051.76     1021.14     31.28 o 
   4   4   6     2734.21     2582.85     92.97 o 
  -9   5   6      169.17      130.79     56.31 o 
  -8   5   6      592.26      599.47     26.32 o 
  -7   5   6      730.11      741.41     29.32 o 
  -6   5   6      454.04      430.92     20.15 o 
  -5   5   6      261.86      245.15     10.97 o 
  -4   5   6     2513.93     2434.50     60.88 o 
  -3   5   6      917.52      921.21     25.04 o 
  -2   5   6      571.18      579.42     25.90 o 
  -1   5   6     1962.91     1931.23     61.41 o 
   0   5   6      226.61      218.91     23.58 o 
   1   5   6      345.97      321.30     21.82 o 
   2   5   6     1240.99     1264.02     39.59 o 
   3   5   6       44.94       43.67     20.92 o 
   4   5   6      281.77      235.55     54.36 o 
   5   5   6     1870.96     1992.91    106.61 o 
 -10   6   6      409.78      498.77     52.05 o 
  -9   6   6     5311.19     5696.48    307.92 o 
  -8   6   6       89.97      107.29     45.63 o 
  -7   6   6      528.42      560.19     31.98 o 
  -6   6   6     6028.11     6052.09    124.31 o 
  -5   6   6      382.13      355.43     26.75 o 
  -4   6   6        1.52        3.03      6.56 o 
  -3   6   6     9364.03     9669.54    160.47 o 
  -2   6   6       85.54       74.13     16.77 o 
  -1   6   6      474.79      451.23     26.08 o 
   0   6   6     6209.74     6194.50    117.24 o 
   1   6   6      744.31      750.62     36.20 o 
   2   6   6      355.06      358.76     42.77 o 
   3   6   6     4922.50     4863.09    222.85 o 
   4   6   6       26.01       29.94     28.48 o 
 -10   7   6      111.25      119.88     67.17 o 
  -9   7   6        0.39       -1.18     26.00 o 
  -8   7   6     1862.90     1932.80     83.79 o 
  -7   7   6      199.17      232.82     47.15 o 
  -6   7   6      740.05      753.44     49.50 o 
  -5   7   6     1341.34     1372.85     45.63 o 
  -4   7   6     1159.99     1088.78     37.95 o 
  -3   7   6      792.67      766.05     28.20 o 
  -2   7   6      736.23      781.95     34.33 o 
  -1   7   6      431.49      453.55     30.28 o 
   0   7   6      193.71      204.86     34.72 o 
   1   7   6     2069.86     2127.40     92.34 o 
   2   7   6      154.03      164.07     79.91 o 
   3   7   6      453.00      469.07     34.48 o 
 -10   8   6     1003.82     1119.00     84.93 o 
  -9   8   6       86.03       78.54     43.35 o 
  -8   8   6      181.29      185.11     73.10 o 
  -7   8   6     2007.54     2031.04     91.86 o 
  -6   8   6      372.18      387.38     40.36 o 
  -5   8   6       33.09       28.04     24.00 o 
  -4   8   6     2560.96     2615.82     97.93 o 
  -3   8   6      479.49      484.71     42.55 o 
  -2   8   6       78.88       81.11     41.75 o 
  -1   8   6     1870.11     1848.13     89.47 o 
   0   8   6      140.53      129.37     72.70 o 
   1   8   6       14.60       17.57     20.52 o 
   2   8   6      829.55      835.90     67.42 o 
  -9   9   6     3024.28     3290.31    132.10 o 
  -8   9   6       14.11       18.54     20.37 o 
  -7   9   6      193.31      214.19     45.36 o 
  -6   9   6     4967.19     4998.31    262.19 o 
  -5   9   6      259.48      240.85    118.17 o 
  -4   9   6      128.64      110.38     59.57 o 
  -3   9   6     5402.49     5767.70    354.64 o 
  -2   9   6        0.92        4.74     24.23 o 
  -1   9   6       58.85       64.28     51.80 o 
   0   9   6     3001.15     3427.75    151.13 o 
  -8  10   6      930.78      925.24     75.46 o 
  -7  10   6      442.09      415.60     81.15 o 
  -6  10   6       21.14       32.20     30.72 o 
  -5  10   6     1956.47     2312.16    141.30 o 
  -4  10   6      412.02      430.39     61.17 o 
  -3  10   6       92.70       86.47     86.12 o 
  -2  10   6     1151.77     1149.03    163.07 o 
   0   0   7     1466.91     1458.92     59.92 o 
  -1   1   7      450.17      437.18     14.56 o 
   0   1   7      430.78      416.00     15.09 o 
   1   1   7      886.41      826.87     26.41 o 
  -3   2   7      666.51      654.82     14.67 o 
  -2   2   7     1322.83     1385.27     27.16 o 
  -1   2   7      977.03      924.17     26.90 o 
   0   2   7     1287.31     1317.22     33.09 o 
   1   2   7       28.24       46.14     16.66 o 
   2   2   7     1378.42     1304.34     30.74 o 
  -5   3   7      421.60      424.24     19.52 o 
  -4   3   7       97.22       99.53     10.61 o 
  -3   3   7       15.94       25.13     12.75 o 
  -2   3   7       20.44       40.22     17.60 o 
  -1   3   7      629.25      604.63     22.00 o 
   0   3   7       10.51       21.16     11.53 o 
   1   3   7     1646.88     1653.41     38.74 o 
   2   3   7      691.83      678.77     29.06 o 
   3   3   7      638.83      592.40     26.80 o 
  -7   4   7     1661.78     1623.05     48.23 o 
  -6   4   7     1745.21     1759.37     48.93 o 
  -5   4   7     1108.01     1099.39     27.19 o 
  -4   4   7      414.68      445.81     16.42 o 
  -3   4   7     1596.79     1614.91     41.80 o 
  -2   4   7     1406.66     1372.50     34.40 o 
  -1   4   7      134.31      135.12     17.56 o 
   0   4   7      484.79      486.65     25.94 o 
   1   4   7       79.79       78.38     21.79 o 
   2   4   7     1353.75     1360.57     43.08 o 
   3   4   7      640.98      624.90     25.91 o 
   4   4   7      134.50      126.89     45.79 o 
  -9   5   7      803.50      788.25     59.56 o 
  -8   5   7      379.87      411.56     37.31 o 
  -7   5   7      898.35      866.50     34.56 o 
  -6   5   7     1111.38     1084.38     32.98 o 
  -5   5   7       84.03       89.13     12.73 o 
  -4   5   7       53.30       56.50      7.61 o 
  -3   5   7      797.77      781.98     27.25 o 
  -2   5   7      534.55      524.14     25.53 o 
  -1   5   7     1156.01     1165.28     33.44 o 
   0   5   7       33.17       46.42     16.14 o 
   1   5   7     1101.26     1045.91     38.06 o 
   2   5   7       43.39       41.09     17.94 o 
   3   5   7      433.15      436.23     26.72 o 
   4   5   7      249.54      227.63     39.99 o 
   5   5   7      299.18      337.51     59.74 o 
 -10   6   7       78.44       77.70     57.17 o 
  -9   6   7      234.47      197.21     89.15 o 
  -8   6   7      257.33      245.87     35.62 o 
  -7   6   7     1188.00     1296.29     50.21 o 
  -6   6   7      105.90       99.27     39.80 o 
  -5   6   7     1034.20      974.62     38.54 o 
  -4   6   7     1475.89     1495.80     38.04 o 
  -3   6   7      647.27      649.94     26.15 o 
  -2   6   7     1936.87     1882.84     61.79 o 
  -1   6   7     1150.34     1137.71     36.42 o 
   0   6   7      105.52      113.39     37.17 o 
   1   6   7      424.01      467.36     31.57 o 
   2   6   7      171.53      153.39     37.95 o 
   3   6   7      185.71      142.85     56.16 o 
   4   6   7      833.16      902.27     65.40 o 
 -10   7   7      109.04       88.57     75.38 o 
  -9   7   7      821.99      892.54     66.60 o 
  -8   7   7      219.45      245.42     56.21 o 
  -7   7   7      496.91      483.39     38.14 o 
  -6   7   7      360.75      426.85     34.25 o 
  -5   7   7       89.53       67.25     31.28 o 
  -4   7   7      553.51      555.18     32.75 o 
  -3   7   7     1351.20     1332.98     54.68 o 
  -2   7   7      785.02      805.09     32.44 o 
  -1   7   7     1063.70     1071.31     42.66 o 
   0   7   7      419.02      392.92     29.33 o 
   1   7   7      349.08      384.22     44.26 o 
   2   7   7      980.13     1039.34     55.56 o 
   3   7   7       93.43      108.17     71.48 o 
  -9   8   7      633.15      675.28     47.77 o 
  -8   8   7       31.65       35.90     26.43 o 
  -7   8   7      346.23      372.86     43.17 o 
  -6   8   7      237.45      243.74     43.37 o 
  -5   8   7      459.46      487.71     50.47 o 
  -4   8   7      150.23      157.55     82.04 o 
  -3   8   7      362.78      331.80     61.14 o 
  -2   8   7      342.30      320.01     50.44 o 
  -1   8   7      255.86      269.45     40.13 o 
   0   8   7       62.42       53.98     38.64 o 
   1   8   7      549.33      527.06     42.86 o 
  -9   9   7      295.70      303.80     40.01 o 
  -8   9   7      505.61      415.08     45.11 o 
  -7   9   7     1066.44     1145.34     65.25 o 
  -6   9   7      183.84      156.53     90.75 o 
  -5   9   7      249.31      297.37     56.40 o 
  -4   9   7      820.33      865.01     77.92 o 
  -3   9   7      218.57      182.10    100.22 o 
  -2   9   7      927.39     1000.43     76.09 o 
  -1   9   7      632.30      736.40     56.93 o 
   0   9   7      359.04      396.24     56.72 o 
  -7  10   7       63.40       53.65     52.09 o 
  -6  10   7      711.57      780.19     65.77 o 
  -5  10   7      261.34      274.15     62.99 o 
  -4  10   7       48.56       50.70     48.99 o 
  -3  10   7       41.58       49.54     62.64 o 
  -1   1   8      745.04      708.08     18.12 o 
   0   1   8      743.83      729.82     19.38 o 
   1   1   8    36438.69    37168.29    426.60 o 
  -3   2   8       34.68       44.24      9.62 o 
  -2   2   8      133.62      140.99     12.20 o 
  -1   2   8    38848.82    39678.86    912.47 o 
   0   2   8      179.84      189.53     25.08 o 
   1   2   8      924.72      907.10     30.98 o 
   2   2   8    14211.36    14703.18    304.50 o 
  -5   3   8      490.17      525.63     25.56 o 
  -4   3   8      772.83      751.09     23.90 o 
  -3   3   8    85601.28    91353.78   1635.96 o 
  -2   3   8      905.19      896.21     25.79 o 
  -1   3   8       23.20       36.68     17.61 o 
   0   3   8    86550.20    89487.13   1630.54 o 
   1   3   8       41.42       44.21     15.07 o 
   2   3   8       46.78       55.49     20.14 o 
   3   3   8    45199.27    44669.92   1095.43 o 
  -7   4   8      477.66      485.11     35.24 o 
  -6   4   8      435.58      406.56     22.07 o 
  -5   4   8    16856.26    16756.12    384.11 o 
  -4   4   8      240.45      253.09     20.73 o 
  -3   4   8       30.75       37.26     16.19 o 
  -2   4   8    13356.57    14398.39    398.52 o 
  -1   4   8      775.87      768.04     35.37 o 
   0   4   8      195.36      207.38     25.34 o 
   1   4   8    15824.41    15146.86    275.71 o 
   2   4   8     2334.11     2319.16     55.06 o 
   3   4   8      495.77      463.69     28.60 o 
   4   4   8     6738.29     6516.00    217.41 o 
  -9   5   8     1284.37     1331.71     72.58 o 
  -8   5   8      250.85      248.73     53.37 o 
  -7   5   8     9789.96     9572.19    211.33 o 
  -6   5   8      650.35      661.77     29.91 o 
  -5   5   8     1610.12     1557.43     43.83 o 
  -4   5   8    16929.96    16640.25    440.35 o 
  -3   5   8       50.36       61.14     21.54 o 
  -2   5   8      562.22      572.09     23.25 o 
  -1   5   8    17677.72    17303.23    483.73 o 
   0   5   8     1581.29     1612.13     42.68 o 
   1   5   8      465.37      424.83     28.41 o 
   2   5   8    10770.45    10600.01    184.17 o 
   3   5   8      919.39      909.90     46.77 o 
   4   5   8       60.52       42.54     28.43 o 
   5   5   8     1789.42     1600.14    142.18 o 
 -10   6   8      601.40      631.07     91.52 o 
  -9   6   8    14316.90    14451.69    574.18 o 
  -8   6   8      369.01      356.11     45.35 o 
  -7   6   8     1114.54     1167.21     56.04 o 
  -6   6   8    39206.44    40120.90    794.57 o 
  -5   6   8      411.29      407.50     31.41 o 
  -4   6   8     2274.17     2311.40     52.36 o 
  -3   6   8    44986.94    44209.57   1228.29 o 
  -2   6   8      323.28      335.50     34.75 o 
  -1   6   8      641.96      657.35     29.27 o 
   0   6   8    38758.23    39987.66   1668.36 o 
   1   6   8      652.41      623.51     34.02 o 
   2   6   8      131.19      112.80     46.07 o 
   3   6   8    14519.28    14121.61    645.93 o 
   4   6   8        2.10       16.34     23.60 o 
  -9   7   8       80.54       80.05     64.98 o 
  -8   7   8     4353.27     4186.80    225.30 o 
  -7   7   8       92.42       83.39     34.91 o 
  -6   7   8      614.01      623.69     49.45 o 
  -5   7   8    10031.72    10055.55    400.13 o 
  -4   7   8      564.23      545.35     35.59 o 
  -3   7   8      504.86      492.07     34.03 o 
  -2   7   8     9066.91     9222.79    232.50 o 
  -1   7   8     1205.29     1251.12     53.76 o 
   0   7   8      133.10      124.36     56.64 o 
   1   7   8     3483.21     3460.78    190.07 o 
   2   7   8      991.58     1042.14     60.48 o 
  -9   8   8      277.99      279.63     64.90 o 
  -8   8   8      887.19      933.70     56.93 o 
  -7   8   8     3674.99     3519.17    192.94 o 
  -6   8   8      140.49      121.74     62.98 o 
  -5   8   8     1029.77     1073.44     69.11 o 
  -4   8   8     7320.90     7373.48    345.87 o 
  -3   8   8      229.22      208.96    106.58 o 
  -2   8   8      400.91      377.50     45.50 o 
  -1   8   8     4739.50     4768.66    278.78 o 
   0   8   8      875.51      923.12     57.36 o 
   1   8   8       70.72       49.25     38.86 o 
  -8   9   8       68.53       64.86     46.45 o 
  -7   9   8      869.86      852.68     56.87 o 
  -6   9   8    14412.89    14727.11   1069.59 o 
  -5   9   8       36.61       37.92     30.01 o 
  -4   9   8     1223.19     1297.45     87.12 o 
  -3   9   8    14561.02    14691.84    736.05 o 
  -2   9   8       84.23       56.25     44.00 o 
  -1   9   8      262.19      259.65     61.36 o 
  -6  10   8       27.69       23.91     37.92 o 
  -5  10   8     1650.88     1563.54    121.84 o 
   0   0   9     5877.77     5339.05    285.89 o 
  -1   1   9      337.02      342.95     14.85 o 
   0   1   9      355.93      364.35     17.63 o 
   1   1   9      124.96      120.89     32.20 o 
  -3   2   9     2744.70     2737.58     81.23 o 
  -2   2   9       89.22      103.25     11.72 o 
  -1   2   9      154.97      155.04     13.28 o 
   0   2   9      134.02      139.32     38.98 o 
   1   2   9     3515.80     3382.24     91.92 o 
   2   2   9      669.59      682.74     31.70 o 
  -5   3   9     1353.41     1449.04     44.30 o 
  -4   3   9     3353.34     3301.19     67.79 o 
  -3   3   9     2748.50     2782.16     59.28 o 
  -2   3   9     3424.04     3378.28     92.63 o 
  -1   3   9     2694.00     2621.17     91.41 o 
   0   3   9     2354.01     2271.65     64.16 o 
   1   3   9     1755.87     1683.92     46.62 o 
   2   3   9      667.84      650.25     31.62 o 
   3   3   9      824.52      843.09     34.89 o 
  -7   4   9     1981.81     1998.30     61.14 o 
  -6   4   9     3263.89     3375.81     85.93 o 
  -5   4   9      277.21      304.51     33.01 o 
  -4   4   9      567.66      598.13     29.80 o 
  -3   4   9     1434.09     1420.61     38.52 o 
  -2   4   9      632.94      662.00     32.11 o 
  -1   4   9     3057.30     2969.64     78.13 o 
   0   4   9      447.02      466.41     25.69 o 
   1   4   9      385.34      359.08     30.00 o 
   2   4   9     4928.85     4829.67    102.48 o 
   3   4   9     1037.53     1098.25     46.68 o 
   4   4   9      251.37      260.86     38.89 o 
  -9   5   9     4461.05     4633.64    167.70 o 
  -8   5   9      557.21      597.99     44.24 o 
  -7   5   9      557.61      601.38     38.43 o 
  -6   5   9     3146.17     3242.50     93.96 o 
  -5   5   9      719.20      729.10     33.18 o 
  -4   5   9      447.21      418.57     25.57 o 
  -3   5   9      807.39      813.82     32.97 o 
  -2   5   9     1588.70     1651.15     52.18 o 
  -1   5   9      214.09      232.77     34.22 o 
   0   5   9      747.59      796.49     33.22 o 
   1   5   9     1810.90     1920.51     57.25 o 
   2   5   9      514.01      519.63     31.58 o 
   3   5   9     1465.95     1511.68     74.43 o 
   4   5   9     2621.05     2752.69    119.42 o 
  -9   6   9       61.52       58.19     40.34 o 
  -8   6   9     1432.36     1601.43     90.82 o 
  -7   6   9     4432.90     4665.75    186.67 o 
  -6   6   9      272.40      253.75     52.23 o 
  -5   6   9     1718.64     1790.25     62.63 o 
  -4   6   9     5022.67     5140.19    123.61 o 
  -3   6   9      835.67      848.98     38.24 o 
  -2   6   9     3176.51     3336.21    157.72 o 
  -1   6   9     3027.64     3186.84    108.76 o 
   0   6   9      285.36      285.99     56.95 o 
   1   6   9     5090.81     5174.52    188.13 o 
   2   6   9     2086.90     2155.83    116.47 o 
   3   6   9      163.64       99.65     71.91 o 
  -9   7   9     2465.02     2631.92    128.35 o 
  -8   7   9       58.03       59.77     40.38 o 
  -7   7   9      306.11      307.59     45.25 o 
  -6   7   9     4726.57     4980.41    197.32 o 
  -5   7   9      526.84      585.16     44.89 o 
  -4   7   9     1017.66     1002.85     46.68 o 
  -3   7   9     2101.62     2065.23     73.29 o 
  -2   7   9      442.18      415.05     32.68 o 
  -1   7   9     4205.18     4441.76    199.91 o 
   0   7   9      346.76      349.94     41.06 o 
   1   7   9      972.47     1029.87     64.08 o 
   2   7   9     4318.08     4707.20    260.71 o 
  -8   8   9     1152.27     1243.98     72.40 o 
  -7   8   9      943.15      881.46     53.24 o 
  -6   8   9     2221.28     2289.48    145.19 o 
  -5   8   9     1669.22     1787.96    109.46 o 
  -4   8   9      361.57      448.11     62.52 o 
  -3   8   9      745.89      750.82     78.50 o 
  -2   8   9     1636.43     1765.88    126.99 o 
  -1   8   9       78.45       68.33     54.30 o 
   0   8   9     1022.15     1099.16     78.52 o 
  -7   9   9     4445.03     4667.67    218.98 o 
  -6   9   9      144.75      110.50     80.15 o 
  -5   9   9     2464.71     2479.77    126.34 o 
  -4   9   9     4307.31     4560.98    199.24 o 
  -3   9   9       80.18       71.29     59.76 o 
  -2   9   9     2690.56     3102.78    240.49 o 
   0   0  10    21571.53    20641.84   1266.82 o 
  -1   1  10      187.60      189.76     15.89 o 
   0   1  10      181.97      177.85     12.94 o 
   1   1  10    11496.11    11235.99    300.02 o 
  -3   2  10      167.16      146.13     45.30 o 
  -2   2  10      121.42      140.04     15.48 o 
  -1   2  10    12835.50    12116.92    323.13 o 
   0   2  10      110.52      107.33     32.73 o 
   1   2  10      147.69      146.59     44.48 o 
   2   2  10    10087.94     9938.94    166.61 o 
  -5   3  10      162.26      171.71     47.19 o 
  -4   3  10      276.38      268.79     34.33 o 
  -3   3  10      434.98      438.50     21.61 o 
  -2   3  10      122.97      127.72     15.73 o 
  -1   3  10      145.42      137.91     45.13 o 
   0   3  10      414.90      445.77     32.49 o 
   1   3  10       47.60       72.41     28.55 o 
   2   3  10      732.79      679.27     36.72 o 
   3   3  10      938.01      967.57     38.51 o 
  -7   4  10      293.60      270.64     46.71 o 
  -6   4  10      250.84      281.90     38.48 o 
  -5   4  10     8311.08     8608.29    174.04 o 
  -4   4  10       67.51       64.15     30.34 o 
  -3   4  10       45.61       55.85     21.53 o 
  -2   4  10    10854.94    10757.44    261.08 o 
  -1   4  10      266.15      248.32     32.26 o 
   0   4  10       57.56       43.28     22.91 o 
   1   4  10    11354.70    11043.60    241.07 o 
   2   4  10      307.00      269.96     47.08 o 
   3   4  10      288.00      261.66     59.65 o 
   4   4  10     2872.83     2945.84    152.46 o 
  -9   5  10       33.77       31.40     31.69 o 
  -8   5  10      353.06      358.20     43.13 o 
  -7   5  10     4141.32     4226.95    158.70 o 
  -6   5  10       82.52       77.40     30.34 o 
  -5   5  10      101.48      104.44     37.34 o 
  -4   5  10    12067.11    11809.02    229.75 o 
  -3   5  10      740.37      749.54     32.77 o 
  -2   5  10      165.19      173.54     36.56 o 
  -1   5  10     8914.80     8973.94    288.54 o 
   0   5  10       85.49       91.39     32.43 o 
   1   5  10      269.76      283.69     34.03 o 
   2   5  10     4946.03     4905.42    195.71 o 
   3   5  10      182.65      169.37     80.22 o 
   4   5  10      224.31      194.29    150.00 o 
  -9   6  10       41.62       32.64     35.45 o 
  -8   6  10        7.89       17.86     21.22 o 
  -7   6  10      396.89      417.46     50.72 o 
  -6   6  10      217.80      198.48     80.72 o 
  -5   6  10      284.12      278.77     61.39 o 
  -4   6  10      280.16      247.21     91.47 o 
  -3   6  10      937.36      997.08     43.31 o 
  -2   6  10      223.84      228.60     39.37 o 
  -1   6  10       77.57       72.61     24.96 o 
   0   6  10      193.94      233.52     53.92 o 
   1   6  10      302.48      344.60     49.25 o 
   2   6  10       17.71       25.32     23.07 o 
   3   6  10      100.56       75.89     57.93 o 
  -8   7  10     3129.35     3430.64    126.20 o 
  -7   7  10      135.78      119.91     67.61 o 
  -6   7  10      292.68      337.82     91.13 o 
  -5   7  10     4609.21     4774.38    211.81 o 
  -4   7  10      260.62      240.83     84.94 o 
  -3   7  10      219.45      190.17     92.44 o 
  -2   7  10     4079.68     4348.53    245.08 o 
  -1   7  10      383.83      381.07     34.87 o 
   0   7  10      141.60      117.93     62.06 o 
   1   7  10     1922.48     1994.24    114.39 o 
  -8   8  10      178.18       96.22     95.08 o 
  -7   8  10     1924.44     2003.23    101.14 o 
  -6   8  10       19.92       11.75     21.50 o 
  -5   8  10      199.72      180.61    125.76 o 
  -4   8  10     2668.81     2908.69    179.91 o 
  -3   8  10      319.27      368.36     58.42 o 
  -2   8  10       11.81        7.41     30.16 o 
  -1   8  10     3182.84     3429.55    183.23 o 
   0   8  10      234.73      159.19     96.02 o 
  -6   9  10       44.31       20.08     44.77 o 
  -5   9  10      149.29      121.60    131.35 o 
  -4   9  10       16.32       20.99     36.99 o 
  -3   9  10        8.79       20.08     48.12 o 
   0   0  11     6539.84     6835.20    278.82 o 
  -1   1  11      149.80      159.69     19.82 o 
   0   1  11      150.02      157.05     24.00 o 
   1   1  11       56.83       60.61     28.37 o 
  -3   2  11      210.90      200.93     36.43 o 
  -2   2  11      288.13      300.18     21.57 o 
  -1   2  11       65.64       66.55     13.36 o 
   0   2  11      294.74      303.71     37.72 o 
   1   2  11      132.08      118.21     41.18 o 
   2   2  11      708.53      710.83     36.35 o 
  -5   3  11      284.40      272.40     50.63 o 
  -4   3  11      194.38      189.22     36.27 o 
  -3   3  11     1094.41     1120.05     39.82 o 
  -2   3  11      137.42      124.36     23.18 o 
  -1   3  11      211.78      196.81     55.51 o 
   0   3  11     1138.11     1157.19     42.62 o 
   1   3  11      217.27      214.74     48.57 o 
   2   3  11       94.66      127.36     39.81 o 
   3   3  11     2358.02     2476.04     75.02 o 
  -7   4  11       92.91       82.67     40.63 o 
  -6   4  11      146.05      138.80     52.77 o 
  -5   4  11      900.15      843.19     36.41 o 
  -4   4  11      234.54      227.50     30.05 o 
  -3   4  11      235.60      243.50     23.74 o 
  -2   4  11      666.24      653.62     34.84 o 
  -1   4  11      215.20      224.87     45.29 o 
   0   4  11      238.41      238.60     40.42 o 
   1   4  11     1226.49     1221.89     48.06 o 
   2   4  11       46.93       35.01     19.97 o 
   3   4  11      126.07      121.38     49.68 o 
   4   4  11       45.91       39.65     29.69 o 
  -8   5  11       36.63       38.87     45.60 o 
  -7   5  11      652.14      674.40     58.34 o 
  -6   5  11       59.64       42.75     25.16 o 
  -5   5  11      409.48      446.83     42.87 o 
  -4   5  11     1031.77      973.59     45.93 o 
  -3   5  11       96.29      109.03     45.04 o 
  -2   5  11      255.32      234.70     33.27 o 
  -1   5  11     1098.94     1061.77     49.23 o 
   0   5  11      433.97      438.81     38.91 o 
   1   5  11      116.05       98.97     34.03 o 
   2   5  11      151.88      142.04     66.34 o 
   3   5  11      109.79      107.74     58.95 o 
  -8   6  11      132.93      122.32     70.86 o 
  -7   6  11       51.69       40.90     36.71 o 
  -6   6  11      642.89      657.71     55.22 o 
  -5   6  11      129.03       96.93     49.99 o 
  -4   6  11       28.23       24.84     20.99 o 
  -3   6  11     2369.08     2651.23     98.52 o 
  -2   6  11      137.26      138.30     55.69 o 
  -1   6  11       54.67       50.08     25.37 o 
   0   6  11      765.98      790.16     52.95 o 
   1   6  11      114.99      119.23     63.38 o 
   2   6  11      127.71      124.71     70.75 o 
  -8   7  11      324.80      352.72     55.42 o 
  -7   7  11       71.20       65.44     52.55 o 
  -6   7  11      143.70      108.45     66.83 o 
  -5   7  11      218.05      190.24    103.97 o 
  -4   7  11      137.11      140.45     75.29 o 
  -3   7  11      109.49       79.12     49.00 o 
  -2   7  11      528.63      577.02     51.87 o 
  -1   7  11       80.18       60.87     36.80 o 
   0   7  11       81.00       67.67     41.56 o 
   1   7  11      223.89      151.48    119.98 o 
  -7   8  11      266.73      262.34     61.41 o 
  -6   8  11      139.76      145.25     98.34 o 
  -5   8  11       94.27       80.05     58.53 o 
  -4   8  11       86.38       64.87     51.25 o 
  -3   8  11       42.96       56.11     58.02 o 
  -2   8  11      103.10       71.57     64.95 o 
  -1   8  11      335.85      365.11     55.66 o 
   0   0  12       20.53        9.95     23.67 o 
  -1   1  12       75.57       99.11     21.04 o 
   0   1  12       64.13       62.12     30.78 o 
   1   1  12    41291.83    41554.27   1045.72 o 
  -3   2  12      286.07      277.59     34.15 o 
  -2   2  12       77.32       61.37     26.04 o 
  -1   2  12    38954.77    40226.63    698.05 o 
   0   2  12       67.71       64.59     25.68 o 
   1   2  12       47.52       61.51     29.66 o 
   2   2  12    27196.97    28340.93    751.92 o 
  -5   3  12      338.69      345.99     31.75 o 
  -4   3  12      232.64      256.40     35.70 o 
  -3   3  12      540.28      459.71     33.47 o 
  -2   3  12       53.72       62.78     36.39 o 
  -1   3  12      295.44      278.44     50.83 o 
   0   3  12      344.86      327.94     32.89 o 
   1   3  12     1014.30      980.32     43.51 o 
   2   3  12      189.87      202.49     68.66 o 
   3   3  12      229.98      158.78     56.00 o 
  -7   4  12      939.61      927.71     51.22 o 
  -6   4  12      927.07      878.32     54.11 o 
  -5   4  12    18297.86    18336.58    423.29 o 
  -4   4  12      154.53      152.91     70.99 o 
  -3   4  12     1074.09     1057.76     48.62 o 
  -2   4  12    26840.59    27545.68    745.76 o 
  -1   4  12      213.49      222.63     37.00 o 
   0   4  12      160.23      153.56     61.50 o 
   1   4  12    22298.67    21697.46    952.35 o 
   2   4  12       76.27       67.80     33.18 o 
   3   4  12      106.89       95.00     43.85 o 
   4   4  12    10474.76    10393.66    629.01 o 
  -8   5  12      294.89      284.46     86.45 o 
  -7   5  12    12459.44    12173.56    380.52 o 
  -6   5  12      159.11      132.72     63.77 o 
  -5   5  12      309.53      312.13    119.54 o 
  -4   5  12    21456.06    21555.54    635.06 o 
  -3   5  12      173.67      169.61     63.37 o 
  -2   5  12      311.27      308.70     35.87 o 
  -1   5  12    17280.08    17278.19    545.44 o 
   0   5  12      382.10      369.42     49.85 o 
   1   5  12       45.37       50.32     27.11 o 
   2   5  12    13171.44    12673.12    438.36 o 
   3   5  12      437.07      424.95     59.23 o 
  -8   6  12      158.90      134.17    113.48 o 
  -7   6  12      226.61      166.38    112.76 o 
  -6   6  12       74.31       93.41     53.66 o 
  -5   6  12       66.27       46.95     26.92 o 
  -4   6  12      120.25       68.92     37.66 o 
  -3   6  12      279.76      206.95    100.38 o 
  -2   6  12     1030.03      978.05     59.65 o 
  -1   6  12      171.62      145.25     69.85 o 
   0   6  12      152.48      136.92     76.11 o 
   1   6  12      586.52      570.44     44.93 o 
   2   6  12      112.12       90.56     51.75 o 
  -7   7  12      422.92      446.34     75.34 o 
  -6   7  12      589.61      574.21     54.66 o 
  -5   7  12    14040.03    13444.77    493.46 o 
  -4   7  12       96.28       90.87     51.07 o 
  -3   7  12      942.34      975.51     69.02 o 
  -2   7  12    13632.93    14065.62    570.09 o 
  -1   7  12      221.53      143.49     97.56 o 
   0   7  12      454.11      466.82     62.94 o 
  -6   8  12      116.93       78.83     65.18 o 
  -5   8  12      404.20      388.19     77.21 o 
  -4   8  12     9793.65     9685.36    526.38 o 
  -3   8  12      300.86      274.26     81.27 o 
  -2   8  12      156.57      105.71    103.66 o 
   0   0  13     1479.02     1485.07     73.92 o 
  -1   1  13      220.04      230.42     54.45 o 
   0   1  13      209.90      232.92     31.49 o 
   1   1  13     1113.07     1083.81     45.18 o 
  -3   2  13      162.21      191.48     37.52 o 
  -2   2  13      217.28      206.88     82.07 o 
  -1   2  13     1249.58     1268.55     57.86 o 
   0   2  13      215.18      237.89     37.72 o 
   1   2  13      218.20      218.99     47.70 o 
   2   2  13     1274.88     1319.48     55.09 o 
  -5   3  13     2071.70     2052.46    106.55 o 
  -4   3  13      898.52      884.53     52.27 o 
  -3   3  13      682.26      643.38     43.23 o 
  -2   3  13      265.09      281.23     60.46 o 
  -1   3  13      197.87      221.29     71.99 o 
   0   3  13      611.82      568.89     37.62 o 
   1   3  13     1267.02     1266.01     53.93 o 
   2   3  13     1832.54     1778.53     91.23 o 
   3   3  13      524.50      521.98     47.48 o 
  -7   4  13     2911.94     2975.39    121.44 o 
  -6   4  13      877.39      863.46     61.11 o 
  -5   4  13      555.44      611.47     54.98 o 
  -4   4  13     1995.83     1964.69     90.37 o 
  -3   4  13     1441.92     1428.05     65.38 o 
  -2   4  13     1235.15     1223.99     58.62 o 
  -1   4  13      932.03      933.35     50.07 o 
   0   4  13     1956.38     2013.62     85.00 o 
   1   4  13      453.21      484.69     46.18 o 
   2   4  13      831.93      852.65     47.45 o 
   3   4  13     2049.04     2063.47     86.87 o 
  -7   5  13      241.61      154.66    128.54 o 
  -6   5  13      137.02      110.53     58.61 o 
  -5   5  13     3051.94     2986.26    170.89 o 
  -4   5  13      438.45      443.43     57.71 o 
  -3   5  13     1664.47     1711.05     92.01 o 
  -2   5  13     1909.40     1932.18    103.12 o 
  -1   5  13      616.08      616.94     50.36 o 
   0   5  13     3074.74     3092.87    149.90 o 
   1   5  13      202.34      164.21     87.38 o 
   2   5  13      312.04      278.35     59.80 o 
  -7   6  13      666.34      659.73     65.34 o 
  -6   6  13      234.96      176.93    139.28 o 
  -5   6  13      305.73      253.16    119.21 o 
  -4   6  13      660.08      690.38     68.89 o 
  -3   6  13      539.54      594.93     62.50 o 
  -2   6  13      719.23      715.93     60.42 o 
  -1   6  13      201.81      169.45     77.39 o 
   0   6  13      283.30      240.34     60.20 o 
   1   6  13     1500.59     1497.90    115.02 o 
  -6   7  13     1709.10     1869.50    142.81 o 
  -5   7  13      284.15      226.78    198.51 o 
  -4   7  13     2239.24     2267.89    129.10 o 
  -3   7  13     3161.89     3371.98    226.95 o 
  -2   7  13      123.44       71.43     38.36 o 
  -1   7  13      918.97      952.50     91.10 o 
   0   0  14     7157.47     7008.25    300.87 o 
  -1   1  14       47.38       45.90     41.02 o 
   0   1  14       54.21       57.16     40.03 o 
   1   1  14     5358.74     5310.47    157.52 o 
  -3   2  14      182.37      167.27     74.16 o 
  -2   2  14      411.51      403.52     42.58 o 
  -1   2  14     4744.09     4590.61    146.56 o 
   0   2  14      405.90      415.30     53.28 o 
   1   2  14       89.59       90.22     43.28 o 
   2   2  14     4167.25     4040.11    188.29 o 
  -5   3  14      228.36      209.59     64.16 o 
  -4   3  14       31.33       39.87     22.29 o 
  -3   3  14     9881.15     9722.67    372.02 o 
  -2   3  14       84.61       73.18     33.33 o 
  -1   3  14      182.22      174.22     77.92 o 
   0   3  14    10275.87     9983.59    392.76 o 
   1   3  14       66.41       45.10     28.21 o 
   2   3  14      135.49      115.87     52.20 o 
   3   3  14     4083.83     3950.95    152.66 o 
  -6   4  14       63.76       30.51     33.46 o 
  -5   4  14     3621.20     3539.10    161.34 o 
  -4   4  14       52.82       45.13     32.56 o 
  -3   4  14       49.99       46.94     31.83 o 
  -2   4  14     4825.91     4638.01    214.23 o 
  -1   4  14       35.25       37.23     28.71 o 
   0   4  14       40.65       33.29     28.23 o 
   1   4  14     2461.54     2473.87     94.96 o 
   2   4  14       33.36       38.72     28.22 o 
  -6   5  14       20.01       17.78     28.64 o 
  -5   5  14        5.66       -1.63     33.14 o 
  -4   5  14     1996.34     2055.24    109.29 o 
  -3   5  14      147.86      140.43     69.95 o 
  -2   5  14      236.41      214.52     53.32 o 
  -1   5  14     2952.75     2876.36    114.78 o 
   0   5  14       25.99       24.20     21.46 o 
   1   5  14       94.09       56.66     40.32 o 
  -6   6  14     3623.01     3972.42    370.58 o 
  -5   6  14      113.56       99.36     58.85 o 
  -4   6  14       63.03       57.00     38.11 o 
  -3   6  14     3828.95     4038.62    163.25 o 
  -2   6  14       80.65       69.48     49.41 o 
  -1   6  14       18.90       22.85     23.67 o 
   0   6  14     3539.49     3512.19    187.99 o 
   0   0  15      704.68      709.80    106.82 o 
  -1   1  15      222.25      183.97     95.96 o 
   0   1  15      226.30      200.11     89.41 o 
   1   1  15      767.71      750.78     61.12 o 
  -3   2  15       36.12       37.18     30.25 o 
  -2   2  15      136.87       98.13     47.36 o 
  -1   2  15      871.90      832.83     65.70 o 
   0   2  15      131.79      136.89     52.90 o 
   1   2  15        3.84       14.78     25.77 o 
   2   2  15      948.44     1038.85     63.57 o 
  -5   3  15      530.09      520.80     47.91 o 
  -4   3  15       19.79       35.87     32.36 o 
  -3   3  15      161.50      127.31     68.31 o 
  -2   3  15        6.05       20.08     21.64 o 
  -1   3  15       40.59       36.72     30.25 o 
   0   3  15      124.10       97.81     54.58 o 
   1   3  15      100.75       72.38     44.01 o 
   2   3  15      329.13      313.61     80.94 o 
  -5   4  15      786.95      811.46     61.71 o 
  -4   4  15      594.41      663.30     55.47 o 
  -3   4  15       99.84       70.02     41.65 o 
  -2   4  15      962.11     1074.81     65.12 o 
  -1   4  15       26.35       37.12     28.59 o 
   0   4  15      579.07      603.96     46.56 o 
   1   4  15      280.38      331.17     52.32 o 
  -5   5  15      122.17       77.86     87.47 o 
  -4   5  15      335.30      387.07     61.29 o 
  -3   5  15      308.48      214.17    121.07 o 
  -2   5  15      488.41      507.33     47.45 o 
  -1   5  15      789.39      784.56     52.61 o 
   0   5  15      124.14       83.25     66.54 o 
   0   0  16    18371.53    18189.78   1347.46 o 
  -1   1  16       61.85       61.72     40.83 o 
   0   1  16       66.38       40.21     42.19 o 
   1   1  16     4883.26     4424.31    181.20 o 
  -3   2  16        0.59        8.08     33.23 o 
  -2   2  16       73.69       63.82     49.20 o 
  -1   2  16     5465.75     5054.25    203.22 o 
   0   2  16       92.14       60.70     41.48 o 
   1   2  16      241.25      145.16     79.34 o 
   2   2  16     3358.33     3249.32    139.69 o 
  -4   3  16       71.99       65.00     52.48 o 
  -3   3  16    15283.84    14343.19    615.36 o 
  -2   3  16      252.42      181.78    123.85 o 
  -1   3  16        5.32       12.29     29.99 o 
   0   3  16    15537.08    14224.27    569.07 o 
   1   3  16      388.89      372.00     65.68 o 
  -4   4  16      337.59      403.55     78.71 o 
  -3   4  16      375.08      390.75     61.67 o 
  -2   4  16     2923.62     2811.31    124.63 o 
  -1   4  16       69.21       58.66     39.82 o 
   0   4  16      408.40      450.43     59.66 o 
   0   0  17     2885.59     2801.69    221.45 o 
  -1   1  17       19.12       20.37     31.03 o 
   0   1  17       28.22       24.99     39.88 o 
   1   1  17      405.48      434.41     63.73 o 
  -2   2  17      380.20      356.05     81.55 o 
  -1   2  17      400.55      362.15     85.45 o 
   0   2  17      391.93      346.46     81.27 o 
                                                 
